# Supplementary material for: Revision of Mandarella Duvivier from Taiwan, with a new species, new synonymies and identities of highly variable species (Insecta, Chrysomelidae, Galerucinae, Alticini)
Source: Zookeys. 2016 Feb 23;(568):23–49. doi: 10.3897/zookeys.568.7125 (PMC4829668; doi:10.3897/zookeys.568.7125)
Supplement: XML Treatment for Mandarella uenoi [file zookeys.568.7125-treatment1.xml]

<!DOCTYPE tp:taxon-treatment
  PUBLIC "-//TaxonX//DTD Taxonomic Treatment Publishing DTD v0 20100105//EN" "tax-treatment-NSO.dtd">
<tp:taxon-treatment xmlns:tp="http://www.plazi.org/taxpub"><tp:treatment-meta><kwd-group><label>Taxon classification</label><kwd><named-content content-type="kingdom">Animalia</named-content></kwd><kwd><named-content content-type="order">Coleoptera</named-content></kwd><kwd><named-content content-type="family">Chrysomelidae</named-content></kwd></kwd-group><mixed-citation publication-type="journal"><person-group><name><surname>Lee</surname><given-names>Chi-Feng</given-names></name><name><surname>Tsai</surname><given-names>Cheng-Lung</given-names></name><name><surname>Konstantinov</surname><given-names>Alexander</given-names></name><name><surname>Yeh</surname><given-names>Wen-Bin</given-names></name></person-group><article-title>Revision of <italic><tp:taxon-name><tp:taxon-name-part taxon-name-part-type="genus">Mandarella</tp:taxon-name-part></tp:taxon-name></italic> Duvivier from Taiwan, with a new species, new synonymies and identities of highly variable species (<tp:taxon-name><tp:taxon-name-part taxon-name-part-type="class">Insecta</tp:taxon-name-part></tp:taxon-name>, <tp:taxon-name><tp:taxon-name-part taxon-name-part-type="family">Chrysomelidae</tp:taxon-name-part></tp:taxon-name>, <tp:taxon-name><tp:taxon-name-part taxon-name-part-type="subfamily">Galerucinae</tp:taxon-name-part></tp:taxon-name>, <tp:taxon-name><tp:taxon-name-part taxon-name-part-type="tribe">Alticini</tp:taxon-name-part></tp:taxon-name>)</article-title><source>Zookeys</source><day>23</day><month>2</month><year>2016</year><volume>2016</volume><issue>568</issue><fpage>23</fpage><lpage>49</lpage><pub-id pub-id-type="doi">10.3897/zookeys.568.7125</pub-id></mixed-citation></tp:treatment-meta><tp:nomenclature><tp:taxon-name>
            <tp:taxon-name-part taxon-name-part-type="genus">Mandarella</tp:taxon-name-part>
            <tp:taxon-name-part taxon-name-part-type="species">uenoi</tp:taxon-name-part>
          </tp:taxon-name><tp:taxon-authority>(Kimoto, 1969)</tp:taxon-authority><tp:taxon-status xmlns:xlink="http://www.w3.org/1999/xlink" xlink:type="simple">comb. n.</tp:taxon-status><tp:nomenclature-citation-list><tp:nomenclature-citation><tp:taxon-name><tp:taxon-name-part taxon-name-part-type="genus">Stenoluperus</tp:taxon-name-part> <tp:taxon-name-part taxon-name-part-type="species">tibialis</tp:taxon-name-part></tp:taxon-name><comment>: <xref ref-type="bibr" rid="B3">Chûjô 1965</xref>: 98 (Taiwan); <xref ref-type="bibr" rid="B11">Kimoto 1969</xref>: 40 (additional records in Taiwan); <xref ref-type="bibr" rid="B18">Kimoto 1991c</xref>: 13 (additional record in Taiwan). <bold>Misidentification</bold></comment></tp:nomenclature-citation><tp:nomenclature-citation><tp:taxon-name><tp:taxon-name-part taxon-name-part-type="genus">Mandarella</tp:taxon-name-part> <tp:taxon-name-part taxon-name-part-type="species">tibialis</tp:taxon-name-part></tp:taxon-name><comment>: <xref ref-type="bibr" rid="B26">Medvedev 2012</xref>: 427.</comment></tp:nomenclature-citation><tp:nomenclature-citation><tp:taxon-name><tp:taxon-name-part taxon-name-part-type="genus">Luperus</tp:taxon-name-part> <tp:taxon-name-part taxon-name-part-type="species">uenoi</tp:taxon-name-part></tp:taxon-name><comment> Kimoto, 1969: 39 (Taiwan).</comment></tp:nomenclature-citation><tp:nomenclature-citation><tp:taxon-name><tp:taxon-name-part taxon-name-part-type="genus">Stenoluperus</tp:taxon-name-part> <tp:taxon-name-part taxon-name-part-type="species">nipponensis</tp:taxon-name-part></tp:taxon-name><comment>: <xref ref-type="bibr" rid="B11">Kimoto 1969</xref>: 40 (Taiwan); <xref ref-type="bibr" rid="B15">Kimoto 1989</xref>: 253 (additional records in Taiwan); <xref ref-type="bibr" rid="B18">Kimoto 1991c</xref>: 12 (additional records in Taiwan). <bold>Misidentification</bold></comment></tp:nomenclature-citation><tp:nomenclature-citation><tp:taxon-name><tp:taxon-name-part taxon-name-part-type="genus">Stenoluperus</tp:taxon-name-part> <tp:taxon-name-part taxon-name-part-type="species">potanini</tp:taxon-name-part></tp:taxon-name><comment>: <xref ref-type="bibr" rid="B12">Kimoto 1974</xref>: 26 (Taiwan); <xref ref-type="bibr" rid="B15">Kimoto 1989</xref>: 253 (additional records in Taiwan); <xref ref-type="bibr" rid="B18">Kimoto 1991c</xref>: 12 (additional records in Taiwan). <bold>Misidentification</bold></comment></tp:nomenclature-citation><tp:nomenclature-citation><tp:taxon-name><tp:taxon-name-part taxon-name-part-type="genus">Stenoluperus</tp:taxon-name-part> <tp:taxon-name-part taxon-name-part-type="species">taiwanus</tp:taxon-name-part></tp:taxon-name><comment> Kimoto, 1991a: 14. <bold>New synonym</bold></comment></tp:nomenclature-citation><tp:nomenclature-citation><tp:taxon-name><tp:taxon-name-part taxon-name-part-type="genus">Mandarella</tp:taxon-name-part> <tp:taxon-name-part taxon-name-part-type="species">taiwana</tp:taxon-name-part></tp:taxon-name><comment>: <xref ref-type="bibr" rid="B26">Medvedev 2012</xref>: 427.</comment></tp:nomenclature-citation><tp:nomenclature-citation><tp:taxon-name><tp:taxon-name-part taxon-name-part-type="genus">Stenoluperus</tp:taxon-name-part> <tp:taxon-name-part taxon-name-part-type="species">minor</tp:taxon-name-part></tp:taxon-name><comment> Kimoto, 1991b: 117 (nec Kimoto, 1977).</comment></tp:nomenclature-citation><tp:nomenclature-citation><tp:taxon-name><tp:taxon-name-part taxon-name-part-type="genus">Stenoluperus</tp:taxon-name-part> <tp:taxon-name-part taxon-name-part-type="species">kimotoi</tp:taxon-name-part></tp:taxon-name><comment> Döberl, 2001: 383. (replacement name for <tp:taxon-name><tp:taxon-name-part taxon-name-part-type="genus">Stenoluperus</tp:taxon-name-part> <tp:taxon-name-part taxon-name-part-type="species">minor</tp:taxon-name-part></tp:taxon-name> Kimoto, 1991). <bold>New synonym</bold></comment></tp:nomenclature-citation></tp:nomenclature-citation-list></tp:nomenclature><tp:treatment-sec sec-type="type material"><title>Type material.</title><p>
            <italic><tp:taxon-name><tp:taxon-name-part taxon-name-part-type="genus">Luperus</tp:taxon-name-part> <tp:taxon-name-part taxon-name-part-type="species">uenoi</tp:taxon-name-part></tp:taxon-name></italic>. Holotype ♂ (<named-content xmlns:xlink="http://www.w3.org/1999/xlink" content-type="dwc:institutional_code" xlink:type="simple">KUEC</named-content>): “(Taiwan) / Mt. Nan-hu-ta Shan [南湖大山] / 3,580 m / Tái-chung Hsien [h, w] // 17.VI. [h] 19 [p] 61 [h] / S. Ueno [p, w] // <italic><tp:taxon-name><tp:taxon-name-part taxon-name-part-type="genus">Luperus</tp:taxon-name-part></tp:taxon-name></italic> / <italic><tp:taxon-name><tp:taxon-name-part taxon-name-part-type="species">uenoi</tp:taxon-name-part></tp:taxon-name></italic> / Kimoto, sp. n. [h, w] // HOLOTYPE [p, r]”. Paratypes: 1♂, 1♀, (<named-content xmlns:xlink="http://www.w3.org/1999/xlink" content-type="dwc:institutional_code" xlink:type="simple">KMNH</named-content>): “(Taiwan) / Mt. Nan-hu-ta Shan [南湖大山] / 3,580 m / Tái-chung Hsien [h, w] // 17.VI. [h] 19 [p] 61 [h] / S. Ueno [p, w] // <italic><tp:taxon-name><tp:taxon-name-part taxon-name-part-type="genus">Luperus</tp:taxon-name-part></tp:taxon-name></italic> / <italic><tp:taxon-name><tp:taxon-name-part taxon-name-part-type="species">uenoi</tp:taxon-name-part></tp:taxon-name></italic> / Kimoto, sp. n. [h, w] // PARATOPOTYPE [p, b]”.</p><p>
            <italic><tp:taxon-name><tp:taxon-name-part taxon-name-part-type="genus">Stenoluperus</tp:taxon-name-part> <tp:taxon-name-part taxon-name-part-type="species">minor</tp:taxon-name-part></tp:taxon-name></italic>. Paratype: 1♂ (<named-content xmlns:xlink="http://www.w3.org/1999/xlink" content-type="dwc:institutional_code" xlink:type="simple">KMNH</named-content>): “Mt. YUSHAN [玉山] / TAIWAN / 8. VI. 1980 / N. ITO [p, y] // <italic><tp:taxon-name><tp:taxon-name-part taxon-name-part-type="genus">Stenoluperus</tp:taxon-name-part></tp:taxon-name></italic> / <italic><tp:taxon-name><tp:taxon-name-part taxon-name-part-type="species">minor</tp:taxon-name-part></tp:taxon-name></italic> / Kimoto, sp. n. [h] / Det. S. Kimoto, 19 [p] 91 [h, w] // PARATOPOTYPE [p, b]”.</p><p>
            <italic><tp:taxon-name><tp:taxon-name-part taxon-name-part-type="genus">Stenoluperus</tp:taxon-name-part> <tp:taxon-name-part taxon-name-part-type="species">taiwanus</tp:taxon-name-part></tp:taxon-name></italic>. Paratypes: 1♀ (<named-content xmlns:xlink="http://www.w3.org/1999/xlink" content-type="dwc:institutional_code" xlink:type="simple">KMNH</named-content>): “(Taiwan) / Yuanfeng [鳶峰], 2800m / -- Kunyang [昆陽], 3100m / Nantou Hsien [p, w] // <italic><tp:taxon-name><tp:taxon-name-part taxon-name-part-type="genus">Stenoluperus</tp:taxon-name-part></tp:taxon-name></italic> / <italic><tp:taxon-name><tp:taxon-name-part taxon-name-part-type="species">taiwanus</tp:taxon-name-part></tp:taxon-name></italic> / Kimoto, sp. n. [h] // Det. S. Kimoto, 19 [p] 91 [h, w] // <italic><tp:taxon-name><tp:taxon-name-part taxon-name-part-type="genus">Stenoluperus</tp:taxon-name-part></tp:taxon-name></italic> / <italic><tp:taxon-name><tp:taxon-name-part taxon-name-part-type="species">tibialis</tp:taxon-name-part></tp:taxon-name></italic> / Chen ? [h] / Det. S. Kimoto, 19 [p] 75 [h, w] // PARATYPE [p, b] // Japan-U. S. / Co-op. Sci. / Programme [p, y] // 1.VI.1965 / T. Nakane [h, w]”; 1♂ (<named-content xmlns:xlink="http://www.w3.org/1999/xlink" content-type="dwc:institutional_code" xlink:type="simple">KMNH</named-content>): “Mt. Ho Huan Shan, [合歡山] / (3200m) / M-Taiwan / 28.V.1989 / Col. K. Baba [p, w] // <!--PageBreak--><italic><tp:taxon-name><tp:taxon-name-part taxon-name-part-type="genus">Stenoluperus</tp:taxon-name-part></tp:taxon-name></italic> / <italic><tp:taxon-name><tp:taxon-name-part taxon-name-part-type="species">taiwanus</tp:taxon-name-part></tp:taxon-name></italic> / Kimoto, sp. n. [h] // Det. S. Kimoto, 19 [p] 91 [h, w] // PARATYPE [p, b]”; 1♀ (KMMH): “ M.t Wu Kon Shan, [五公山] / near Liu kuei, / S-Taiwan / 3.VI.1989 / Col. K. Baba [p, w] // <italic><tp:taxon-name><tp:taxon-name-part taxon-name-part-type="genus">Stenoluperus</tp:taxon-name-part></tp:taxon-name></italic> / <italic><tp:taxon-name><tp:taxon-name-part taxon-name-part-type="species">taiwanus</tp:taxon-name-part></tp:taxon-name></italic> / Kimoto, sp. n. [h] // Det. S. Kimoto, 19 [p] 91 [h, w] // PARATOPOTYPE [p, b]”.</p></tp:treatment-sec><tp:treatment-sec sec-type="Voucher specimens"><title>Voucher specimens.</title><p>
            <italic><tp:taxon-name><tp:taxon-name-part taxon-name-part-type="genus">Stenoluperus</tp:taxon-name-part> <tp:taxon-name-part taxon-name-part-type="species">nipponensis</tp:taxon-name-part></tp:taxon-name></italic>. 1♂ (<named-content xmlns:xlink="http://www.w3.org/1999/xlink" content-type="dwc:institutional_code" xlink:type="simple">KMNH</named-content>): “(Taiwan) / Mt. Nanhu-pei Shan [南湖北山] / 3,500 m / I-lan Hsien [h, w] // 17.VI. [h] 19 [p] 61[h] / S. Ueno [p, w]”; 1♂ (<named-content xmlns:xlink="http://www.w3.org/1999/xlink" content-type="dwc:institutional_code" xlink:type="simple">KMNH</named-content>): “Mt. Hsüeh Shan [雪山] / 3,400~3,600 m / Tái-chung Hsien [h, w] // 22.VI. [h] 19 [p] 61 [h] / S. Ueno [p, w]” (it belong to form <italic><tp:taxon-name><tp:taxon-name-part taxon-name-part-type="species">uenoi</tp:taxon-name-part></tp:taxon-name></italic>); 1♂ (<named-content xmlns:xlink="http://www.w3.org/1999/xlink" content-type="dwc:institutional_code" xlink:type="simple">KMNH</named-content>): “(Taiwan) / Alishan [阿里山] / Yushankou [玉山口] / Chiai Hsien [p, w] // May [p] 26 [h] .1971 [p] / K. Kanmiya [p, w]”; 1♀ (<named-content xmlns:xlink="http://www.w3.org/1999/xlink" content-type="dwc:institutional_code" xlink:type="simple">KMNH</named-content>): “Ya Kou, [啞口] / Alt. Ca. 2800m. / Kao Hsiung Hsien, / S-Taiwan / 1.VIII.1986 / Col. K. Baba [p, w]”; they were determined by Kimoto in 1968. 1♀ (<named-content xmlns:xlink="http://www.w3.org/1999/xlink" content-type="dwc:institutional_code" xlink:type="simple">EUMJ</named-content>): “(TAIWAN) / Tsuifeng [翠峰] / Nantou Hsien / 28. VI, 1970 / Y. Hor [p, w]”; it was determined by Kimoto in 1991.</p><p>
            <italic><tp:taxon-name><tp:taxon-name-part taxon-name-part-type="genus">Stenoluperus</tp:taxon-name-part> <tp:taxon-name-part taxon-name-part-type="species">potanini</tp:taxon-name-part></tp:taxon-name></italic>. 1♀ (<named-content xmlns:xlink="http://www.w3.org/1999/xlink" content-type="dwc:institutional_code" xlink:type="simple">CAS</named-content>): “Szechuan, W. China / Omei Shan: Shin-kai / -sze, 1,500 M. Aug. / 9. 1940. L. Gressitt [p, w]”; 1♂ (<named-content xmlns:xlink="http://www.w3.org/1999/xlink" content-type="dwc:institutional_code" xlink:type="simple">BPBM</named-content>): “near Mupin / 7000-1300 ft [p] / Jul.6-8, [h] ’29 [p, w] // Szechuan / CHINA / DCGraham [p, w] // US [p, w]”; 1♂ (<named-content xmlns:xlink="http://www.w3.org/1999/xlink" content-type="dwc:institutional_code" xlink:type="simple">BPBM</named-content>): “nr Mupin / Jul.7.1929 / 12,300 ft. [p, w] // Szechuan / CHINA / DCGraham [p, w] // <named-content xmlns:xlink="http://www.w3.org/1999/xlink" content-type="dwc:institutional_code" xlink:type="simple">ILL</named-content> [p, y] // N48 [h, w]”; 1♀ (<named-content xmlns:xlink="http://www.w3.org/1999/xlink" content-type="dwc:institutional_code" xlink:type="simple">BPBM</named-content>): “Washan [p] / 7-26-25 [h] / Szechuan [p, w] // China / Alt [p] 11,000 ft [h, w] // DCGraham / collector [p, w] // US [p, w]”; 1♀ (<named-content xmlns:xlink="http://www.w3.org/1999/xlink" content-type="dwc:institutional_code" xlink:type="simple">BPBM</named-content>): “Szechuan, W. China / Omei Shan: S. side. / 2,000-1,000 M. Aug. / 12. 1940. L. Gressitt [p, w] // N62 [h, w] // <named-content xmlns:xlink="http://www.w3.org/1999/xlink" content-type="dwc:institutional_code" xlink:type="simple">ILL</named-content> [p, y]”; 1♀ (<named-content xmlns:xlink="http://www.w3.org/1999/xlink" content-type="dwc:institutional_code" xlink:type="simple">BPBM</named-content>): “Szechuan, W. China / Nien-hwo-shih to / summit. Omei Shan / 2,000-3,060 M. Aug / 10. 1940. L. Gressitt [p, w]”; they was determined by Gressitt &amp; Kimoto in 1962. 1♂ (<named-content xmlns:xlink="http://www.w3.org/1999/xlink" content-type="dwc:institutional_code" xlink:type="simple">KMNH</named-content>): “Mt. HOHUAN [合歡山] / TAIWAN / 3.V.1982 / T. ITO [p, y]; 1♀ (<named-content xmlns:xlink="http://www.w3.org/1999/xlink" content-type="dwc:institutional_code" xlink:type="simple">KMNH</named-content>): “Ho Huan Shan, [合歡山] / Alt. 3200m. / Nan Tow Hsien. / M-Taiwan / 6.VIII.1986 / Col. K. Baba [p, w]” (it should belong to form <italic><tp:taxon-name><tp:taxon-name-part taxon-name-part-type="species">uenoi</tp:taxon-name-part></tp:taxon-name></italic>); both were determined by Kimoto in 1991. 1♂, 1♀ (<named-content xmlns:xlink="http://www.w3.org/1999/xlink" content-type="dwc:institutional_code" xlink:type="simple">KMNH</named-content>): “(FORMOSA) / Lake Yenyanfu [鴛鴦湖] / Ilan Hsien / 29, IV 1982 / N. Ohbayashi leg. [p, w]”; both were determined by Kimoto in 1987.</p><p>
            <italic><tp:taxon-name><tp:taxon-name-part taxon-name-part-type="genus">Stenoluperus</tp:taxon-name-part> <tp:taxon-name-part taxon-name-part-type="species">tibialis</tp:taxon-name-part></tp:taxon-name></italic>. 1♂ (<named-content xmlns:xlink="http://www.w3.org/1999/xlink" content-type="dwc:institutional_code" xlink:type="simple">CAS</named-content>): “Szechuan, W. China / Omei Shan: below / Shin-kai-sze, alt. 1,400-1,000 M. Aug. / 17. 1940. L. Gressitt [p, w]”; 1♀ (<named-content xmlns:xlink="http://www.w3.org/1999/xlink" content-type="dwc:institutional_code" xlink:type="simple">BPBM</named-content>): “Szechuan, W. China / Nien-hwo-shih to / summit. Omei Shan / 2,000-3,060 M. Aug / 10. 1940. L. Gressitt [p, w]”; both were determined by Gressitt &amp; Kimoto in 1962. 2♂♂, 2♀♀ (<named-content xmlns:xlink="http://www.w3.org/1999/xlink" content-type="dwc:institutional_code" xlink:type="simple">KMNH</named-content>): “(Taiwan) / Alishan [阿里山] / Chiai Hsien [p, w] // May [p] 25 [h] .1971 [p] / K. Kanmiya [p, w]”; they were determined by Kimoto in 1973</p></tp:treatment-sec><tp:treatment-sec sec-type="Description"><title>Description.</title><p>
            <bold>Male.</bold> Body size, relative lengths of antennomeres, and color patterns extremely variable, separated into six forms:</p><p>Form A (formerly identified as <italic><tp:taxon-name><tp:taxon-name-part taxon-name-part-type="genus">Mandarella</tp:taxon-name-part> <tp:taxon-name-part taxon-name-part-type="species">uenoi</tp:taxon-name-part></tp:taxon-name></italic>): Length 3.1–3.5 mm. General color metallic blue except antenna, leg, and abdomen black (Figs <xref ref-type="fig" rid="F3">10–11</xref>). Elytron with longitudinal ridges. Antenna 0.8X as long as body, four apical antennomeres wide, ratio of length of antennomeres II to XI about 0.6 : 1.0 : 1.2 : 1.4 : 1.4 : 1.5 : 1.5 : 1.4 : 1.2 : 1.6; ratio of length to width from antennomeres II to XI about 1.8 : 3.0 : 3.6 : 4.0 : 3.7 : 3.4 : 2.7 : 3.0 : 2.9 : 3.9 (Fig. <xref ref-type="fig" rid="F5">20</xref>). Some individuals with longer antenna, as long <!--PageBreak--><!--PageBreak-->as body, four apical antennomeres slender, ratio of length of antennomeres II to XI about 0.6 : 1.0 : 1.3 : 1.6 : 1.3 : 1.6 : 1.4 : 1.4 : 1.3 : 1.7; ratio of length to width from antennomere III to XI 1.8 : 3.0 : 4.0 : 4.7 : 4.1 : 4.6 : 4.2 : 4.2 : 3.9 : 4.1 (Fig. <xref ref-type="fig" rid="F5">21</xref>).</p><fig id="F3" position="float" orientation="portrait"><label>Figures 10–15.</label><caption><p>
          <italic><tp:taxon-name><tp:taxon-name-part taxon-name-part-type="genus">Mandarella</tp:taxon-name-part> <tp:taxon-name-part taxon-name-part-type="species">uenoi</tp:taxon-name-part></tp:taxon-name></italic>, color variations, all at same scale. <bold>10</bold> Form A, dorsal view <bold>11</bold> Same, ventral view <bold>12</bold> Form B, dorsal view <bold>13</bold> Same, ventral view <bold>14</bold> Form C, dorsal view <bold>15</bold> Same, ventral view.</p></caption><graphic xmlns:xlink="http://www.w3.org/1999/xlink" xlink:href="zookeys-568-023-g003.jpg" position="float" orientation="portrait" xlink:type="simple" id="oo_79486.jpg"/></fig><fig id="F4" position="float" orientation="portrait"><label>Figures 16–19.</label><caption><p>
          <italic><tp:taxon-name><tp:taxon-name-part taxon-name-part-type="genus">Mandarella</tp:taxon-name-part> <tp:taxon-name-part taxon-name-part-type="species">uenoi</tp:taxon-name-part></tp:taxon-name></italic>, color variations, all at same scale. <bold>16</bold> Form D, dorsal view <bold>17</bold> Ditto, ventral view <bold>18</bold> Form E, dorsal view <bold>19</bold> Ditto, ventral view.</p></caption><graphic xmlns:xlink="http://www.w3.org/1999/xlink" xlink:href="zookeys-568-023-g004.jpg" position="float" orientation="portrait" xlink:type="simple" id="oo_79487.jpg"/></fig><fig id="F5" position="float" orientation="portrait"><label>Figures 20–32.</label><caption><p>Diagnostic characters of <italic><tp:taxon-name><tp:taxon-name-part taxon-name-part-type="genus">Mandarella</tp:taxon-name-part> <tp:taxon-name-part taxon-name-part-type="species">uenoi</tp:taxon-name-part></tp:taxon-name></italic>. <bold>20</bold> Male antenna, form A, typical <bold>21</bold> Male antenna, form A, elongate <bold>22</bold> Male antenna, form B <bold>23</bold> Male antenna, form C <bold>24</bold> Male antenna, form D, typical <bold>25</bold> Male antenna, form D, variation <bold>26</bold> Male antenna, form E <bold>27</bold> Male antenna, form F <bold>28</bold> Penis, dorsal view <bold>29</bold> Penis lateral view <bold>30</bold> Gonocoxae <bold>31</bold> Ventrite VIII <bold>32</bold> Spermatheca.</p></caption><graphic xmlns:xlink="http://www.w3.org/1999/xlink" xlink:href="zookeys-568-023-g005.jpg" position="float" orientation="portrait" xlink:type="simple" id="oo_79488.jpg"/></fig><p>Form B (formerly identified as <italic><tp:taxon-name><tp:taxon-name-part taxon-name-part-type="genus">Mandarella</tp:taxon-name-part> <tp:taxon-name-part taxon-name-part-type="species">potanini</tp:taxon-name-part></tp:taxon-name></italic>): Similar to form A, but body larger, length 3.7–4.1 mm; elytron without longitudinal ridges (Figs <xref ref-type="fig" rid="F3">12–13</xref>). Antennae longer, 1.2X longer than body, antennomere II subequal to III, antennomeres III-XI extremely slender, ratio of length of antennomeres II to XI about 0.7 : 1.0 : 2.6 : 2.7 : 2.5 : 2.5 : 2.5 : 2.3 : 2.2 : 2.3; ratio of length to width from antennomeres II to XI 1.6 : 2.2 : 6.2 : 6.5 : 6.2 : 6.1 : 6.1 : 6.6 : 6.2 : 6.5 (Fig. <xref ref-type="fig" rid="F5">22</xref>).</p><p>From C (formerly identified as <italic><tp:taxon-name><tp:taxon-name-part taxon-name-part-type="genus">Mandarella</tp:taxon-name-part> <tp:taxon-name-part taxon-name-part-type="species">nipponensis</tp:taxon-name-part></tp:taxon-name></italic>): Length 3.8–4.1 mm. Similar to form B (Figs <xref ref-type="fig" rid="F3">14–15</xref>); antennae 1.2X longer than body, antennomere III much longer than II, III to XI extremely slender, ratio of length of antennomeres II to XI about 0.4 : 1.0 : 1.5 : 1.7 : 1.6 : 1.6 : 1.5 : 1.5 : 1.4 : 1.5; ratio of length to width from antennomere II to XI 1.7 : 4.1 : 6.1 : 6.9 : 7.0 : 7.0 : 6.8 : 6.7 : 6.4 : 6.8 (Fig. <xref ref-type="fig" rid="F5">23</xref>).</p><p>Form D (formerly identified as <italic><tp:taxon-name><tp:taxon-name-part taxon-name-part-type="genus">Mandarella</tp:taxon-name-part> <tp:taxon-name-part taxon-name-part-type="species">tibialis</tp:taxon-name-part></tp:taxon-name></italic>): General color metallic blue but antennae and legs yellowish brown, coxa and femora metallic blue except apex (Figs <xref ref-type="fig" rid="F4">16–17</xref>). Length 3.4–3.7 mm. Antennae extremely long, about 1.5X longer than body, antennomere II subequal to III, III to X extremely slender; ratio of length of antennomeres II to XI 1.0 : 1.0 : 3.9 : 3.8 : 3.8 : 3.9 : 3.8 : 3.9 : 3.5 : 3.9; ratio of length to width from antennomeres II to XI 1.7 : 1.7 : 6.5 : 6.3 : 7.3 : 7.5 : 7.3 : 7.5 : 6.8 : 7.5 (Fig. <xref ref-type="fig" rid="F5">24</xref>). Some individuals with antennomere III much longer than II, III to X extremely slender; ratio of length of antennomeres II to XI 0.5 : 1.0 : 1.4 : 1.5 : 1.4 : 1.5 : 1.5 : 1.5 : 1.4 : 1.6; ratio of length to width from antennomeres II to XI 1.8 : 3.9 : 6.3 : 6.5 : 6.1 : 6.5 : 7.5 : 7.5 : 6.7 : 8.0 (Fig. <xref ref-type="fig" rid="F5">25</xref>).</p><p>Form E (formerly identified as <italic><tp:taxon-name><tp:taxon-name-part taxon-name-part-type="genus">Mandarella</tp:taxon-name-part> <tp:taxon-name-part taxon-name-part-type="species">kimotoi</tp:taxon-name-part></tp:taxon-name></italic>): General color metallic blue but antennae and legs yellowish brown (Figs <xref ref-type="fig" rid="F4">18–19</xref>). Elytra with longitudinal ridges. Length 3.0–3.1 mm, antennae 0.9X as long as body, ratio of length of antennomeres II to XI about 0.5 : 1.0 : 1.3 : 1.6 : 1.5 : 1.5 : 1.5 : 1.4 : 1.3 : 1.6; ratio of length to width from antennomeres II to XI 1.2 : 2.9 : 4.1 : 4.8 : 4.5 : 4.7 : 4.5 : 4.2 : 4.1 : 4.8 (Fig. <xref ref-type="fig" rid="F5">26</xref>).</p><p>Form F (formerly identified as <italic><tp:taxon-name><tp:taxon-name-part taxon-name-part-type="genus">Mandarella</tp:taxon-name-part> <tp:taxon-name-part taxon-name-part-type="species">taiwana</tp:taxon-name-part></tp:taxon-name></italic>): Similar to form E, but larger, length 3.4–3.7 mm. Antennae longer, about 1.1X longer than body; antennomere III much longer than III, III to X extremely slender; ratio of length of antennomeres II to XI 0.4 : 1.0 : 1.5 : 1.6 : 1.5 : 1.6 : 1.5 : 1.5 : 1.4 : 1.6; ratio of length to width from antennomeres II to XI 1.5 : 3.9 : 6.1 : 6.4 : 6.5 : 6.7 : 6.3 : 7.1 : 6.7 : 6.7 (Fig. <xref ref-type="fig" rid="F5">27</xref>).</p><p>Pronotum 1.4–1.6 times as broad long, quadrate, disc with scattered fine punctures, sometimes with feeble lateral depressions. Elytra 1.7–1.8 times as long as broad, parallel-sided, disc with dense, irregular, coarse punctures. First tarsomeres of front and middle legs extremely variable, extremely swollen, either elongate swollen or apically swollen. Posterior margin of last abdominal ventrite rounded, with two small incisions. Penis (Figs <xref ref-type="fig" rid="F5">28–29</xref>) extremely slender, about 9.1 times as long as broad; parallel-sided; tectum well sclerotized and apically tapering; almost straight in lateral view, curved near apex, apex truncate; endophallus with one longitudinal sclerite, apex bifurcate and forming two acute process, medially narrow.</p><!--PageBreak--><p>
            <bold>Females.</bold> Length 3.5–3.7 mm, width 1.5–1.7 mm. Similar to male; head weakly constricted behind eyes. First tarsomeres of front and middle legs normal and not swollen. Gonocoxae (Fig. <xref ref-type="fig" rid="F5">30</xref>) slender, each gonocoxa apically widened, apex with eight setae; gonocoxae connected at middle, base abruptly and extremely widened. Ventrite VIII (Fig. <xref ref-type="fig" rid="F5">31</xref>) weakly sclerotized; apical margin with several short setae, disc with one pair of oblique dark stripes connected at apex, with several setae along outer margins of dark stripes; spiculum extremely long. Spermathecal receptaculum (Fig. <xref ref-type="fig" rid="F5">32</xref>) extremely swollen; pump strongly curved; sclerotized spermathecal duct long, weakly projecting into receptaculum.</p></tp:treatment-sec><tp:treatment-sec sec-type="Diagnosis"><title>Diagnosis.</title><p>
            <italic><tp:taxon-name><tp:taxon-name-part taxon-name-part-type="genus">Mandarella</tp:taxon-name-part> <tp:taxon-name-part taxon-name-part-type="species">nipponensis</tp:taxon-name-part></tp:taxon-name></italic>, <italic><tp:taxon-name><tp:taxon-name-part taxon-name-part-type="genus">Mandarella</tp:taxon-name-part> <tp:taxon-name-part taxon-name-part-type="species">tibialis</tp:taxon-name-part></tp:taxon-name></italic>, and <italic><tp:taxon-name><tp:taxon-name-part taxon-name-part-type="genus">Mandarella</tp:taxon-name-part> <tp:taxon-name-part taxon-name-part-type="species">potanini</tp:taxon-name-part></tp:taxon-name></italic> were misidentified as <italic><tp:taxon-name><tp:taxon-name-part taxon-name-part-type="genus">Mandarella</tp:taxon-name-part> <tp:taxon-name-part taxon-name-part-type="species">uenoi</tp:taxon-name-part></tp:taxon-name></italic>. <italic><tp:taxon-name><tp:taxon-name-part taxon-name-part-type="genus">Mandarella</tp:taxon-name-part> <tp:taxon-name-part taxon-name-part-type="species">nipponensis</tp:taxon-name-part></tp:taxon-name></italic> possesses a wide and asymmetric penis <!--PageBreak-->(Figs <xref ref-type="fig" rid="F6">33–34</xref>). The penis of <italic><tp:taxon-name><tp:taxon-name-part taxon-name-part-type="genus">Mandarella</tp:taxon-name-part> <tp:taxon-name-part taxon-name-part-type="species">tibialis</tp:taxon-name-part></tp:taxon-name></italic> is wider in lateral view with a pair of stout acute processes at the base of the endophallic sclerites (Figs <xref ref-type="fig" rid="F6">35–36</xref>). The penis of <italic><tp:taxon-name><tp:taxon-name-part taxon-name-part-type="genus">Mandarella</tp:taxon-name-part> <tp:taxon-name-part taxon-name-part-type="species">potanini</tp:taxon-name-part></tp:taxon-name></italic> is wider and straight apically, and possesses a pair of serrate sclerites at the middle of the endophallic sclerites (Figs <xref ref-type="fig" rid="F6">37–38</xref>).</p><fig id="F6" position="float" orientation="portrait"><label>Figures 33–38.</label><caption><p>Penis of <italic><tp:taxon-name><tp:taxon-name-part taxon-name-part-type="genus">Mandarella</tp:taxon-name-part></tp:taxon-name></italic> species. <bold>33</bold> <italic><tp:taxon-name><tp:taxon-name-part taxon-name-part-type="genus">Mandarella</tp:taxon-name-part> <tp:taxon-name-part taxon-name-part-type="species">nipponensis</tp:taxon-name-part></tp:taxon-name></italic>, dorsal view <bold>34</bold> Same, lateral view <bold>35</bold> <italic><tp:taxon-name><tp:taxon-name-part taxon-name-part-type="genus">Mandarella</tp:taxon-name-part> <tp:taxon-name-part taxon-name-part-type="species">tibialis</tp:taxon-name-part></tp:taxon-name></italic>, dorsal view <bold>36</bold> Same, lateral view <bold>37</bold> <italic><tp:taxon-name><tp:taxon-name-part taxon-name-part-type="genus">Mandarella</tp:taxon-name-part> <tp:taxon-name-part taxon-name-part-type="species">potanini</tp:taxon-name-part></tp:taxon-name></italic>, dorsal view <bold>38</bold> Same, lateral view.</p></caption><graphic xmlns:xlink="http://www.w3.org/1999/xlink" xlink:href="zookeys-568-023-g006.jpg" position="float" orientation="portrait" xlink:type="simple" id="oo_79489.jpg"/></fig></tp:treatment-sec><tp:treatment-sec sec-type="Host plants"><title>Host plants.</title><p>Adults are abundant at high altitudes during spring and summer. The first author collected more two hundred specimens in three hours in Yuanfeng, Nantou county on June 12, 2015. They were resting on leaves of various plants and produced very small feeding scars.</p></tp:treatment-sec><tp:treatment-sec sec-type="Distribution"><title>Distribution.</title><p>Endemic to Taiwan.</p></tp:treatment-sec><tp:treatment-sec sec-type="material"><title>Other material examined.</title><p>A total of 1008 specimens was examined (Supplementary file 2: <italic><tp:taxon-name><tp:taxon-name-part taxon-name-part-type="genus">Mandarella</tp:taxon-name-part> <tp:taxon-name-part taxon-name-part-type="species">uenoi</tp:taxon-name-part></tp:taxon-name></italic>, specimens examined).</p></tp:treatment-sec><ref-list><ref id="B3"><mixed-citation xmlns:xlink="http://www.w3.org/1999/xlink" xlink:type="simple">
          <person-group><name name-style="western"><surname>Chûjô</surname><given-names>M</given-names></name></person-group> (<year>1965</year>) <article-title>Chrysomelid-beetles of Formosa (I).</article-title> <source>Special Bulletin of Lepidopterological Society of Japan</source> <volume>1</volume>: <fpage>88</fpage>–<lpage>104</lpage>.</mixed-citation></ref><ref id="B11"><mixed-citation xmlns:xlink="http://www.w3.org/1999/xlink" xlink:type="simple">
          <person-group><name name-style="western"><surname>Kimoto</surname><given-names>S</given-names></name></person-group> (<year>1969</year>) <article-title>Notes on the <tp:taxon-name><tp:taxon-name-part taxon-name-part-type="family">Chrysomelidae</tp:taxon-name-part></tp:taxon-name> from Taiwan II.</article-title> <source>Esakia</source> <volume>7</volume>: <fpage>1</fpage>–<lpage>68</lpage>.</mixed-citation></ref><ref id="B18"><mixed-citation xmlns:xlink="http://www.w3.org/1999/xlink" xlink:type="simple">
          <person-group><name name-style="western"><surname>Kimoto</surname><given-names>S</given-names></name></person-group> (<year>1991c</year>) <article-title>The Taiwanese <tp:taxon-name><tp:taxon-name-part taxon-name-part-type="family">Chrysomelidae</tp:taxon-name-part></tp:taxon-name> (<tp:taxon-name><tp:taxon-name-part taxon-name-part-type="class">Insecta</tp:taxon-name-part></tp:taxon-name>: <tp:taxon-name><tp:taxon-name-part taxon-name-part-type="order">Coleoptera</tp:taxon-name-part></tp:taxon-name>) collected by Dr. Kintaro Baba, on the occasion of his entomological survey in 1987, 1988 and 1989.</article-title> <source>Kurume University Journal</source> <volume>40</volume>(<issue>1</issue>): <fpage>1</fpage>–<lpage>27</lpage>.</mixed-citation></ref><ref id="B26"><mixed-citation xmlns:xlink="http://www.w3.org/1999/xlink" xlink:type="simple">
          <person-group><name name-style="western"><surname>Medvedev</surname><given-names>LN</given-names></name></person-group> (<year>2012</year>) <article-title>To the knowledge of the genera <italic><tp:taxon-name><tp:taxon-name-part taxon-name-part-type="genus">Mandarella</tp:taxon-name-part></tp:taxon-name></italic> Duvivier and <italic><tp:taxon-name><tp:taxon-name-part taxon-name-part-type="genus">Stenoluperus</tp:taxon-name-part></tp:taxon-name></italic> Ogloblin (<tp:taxon-name><tp:taxon-name-part taxon-name-part-type="class">Insecta</tp:taxon-name-part></tp:taxon-name>: <tp:taxon-name><tp:taxon-name-part taxon-name-part-type="family">Chrysomelidae</tp:taxon-name-part></tp:taxon-name>: <tp:taxon-name><tp:taxon-name-part taxon-name-part-type="subfamily">Alticinae</tp:taxon-name-part></tp:taxon-name>) from the Himalayas.</article-title> In: <person-group><name name-style="western"><surname>Hartmann</surname><given-names>M</given-names></name><name name-style="western"><surname>Weipert</surname><given-names>J</given-names></name></person-group> (<role>Eds</role>) <issue-title>Biodiversität und Naturausstattung im Himalaya IV.</issue-title> <source>Verein der Freunde &amp; Förderer des Naturkundemuseums Erfurt e.V., Erfurt</source>, <fpage>423</fpage>–<lpage>427</lpage>.</mixed-citation></ref><ref id="B15"><mixed-citation xmlns:xlink="http://www.w3.org/1999/xlink" xlink:type="simple">
          <person-group><name name-style="western"><surname>Kimoto</surname><given-names>S</given-names></name></person-group> (<year>1989</year>) <article-title>The Taiwanese <tp:taxon-name><tp:taxon-name-part taxon-name-part-type="family">Chrysomelidae</tp:taxon-name-part></tp:taxon-name> (<tp:taxon-name><tp:taxon-name-part taxon-name-part-type="class">Insecta</tp:taxon-name-part></tp:taxon-name>: <tp:taxon-name><tp:taxon-name-part taxon-name-part-type="order">Coleoptera</tp:taxon-name-part></tp:taxon-name>) collected by Dr. Kintaro Baba, on the occasion of his entomological survey in 1983 and 1986.</article-title> <source>Kurume University Journal</source> <volume>38</volume>(<issue>2</issue>): <fpage>237</fpage>–<lpage>272</lpage>.</mixed-citation></ref><ref id="B12"><mixed-citation xmlns:xlink="http://www.w3.org/1999/xlink" xlink:type="simple">
          <person-group><name name-style="western"><surname>Kimoto</surname><given-names>S</given-names></name></person-group> (<year>1974</year>) <article-title>Notes on the <tp:taxon-name><tp:taxon-name-part taxon-name-part-type="family">Chrysomelidae</tp:taxon-name-part></tp:taxon-name> from Taiwan VII.</article-title> <source>Entomological Review of Japan</source> <volume>26</volume>(<issue>1</issue>): <fpage>21</fpage>–<lpage>26</lpage>.</mixed-citation></ref></ref-list></tp:taxon-treatment>
