# Supplementary material for: Revision of Mandarella Duvivier from Taiwan, with a new species, new synonymies and identities of highly variable species (Insecta, Chrysomelidae, Galerucinae, Alticini)
Source: Zookeys. 2016 Feb 23;(568):23–49. doi: 10.3897/zookeys.568.7125 (PMC4829668; doi:10.3897/zookeys.568.7125)
Supplement: XML Treatment for Mandarella tsoui [file zookeys.568.7125-treatment2.xml]

<!DOCTYPE tp:taxon-treatment
  PUBLIC "-//TaxonX//DTD Taxonomic Treatment Publishing DTD v0 20100105//EN" "tax-treatment-NSO.dtd">
<tp:taxon-treatment xmlns:tp="http://www.plazi.org/taxpub"><tp:treatment-meta><kwd-group><label>Taxon classification</label><kwd><named-content content-type="kingdom">Animalia</named-content></kwd><kwd><named-content content-type="order">Coleoptera</named-content></kwd><kwd><named-content content-type="family">Chrysomelidae</named-content></kwd></kwd-group><mixed-citation publication-type="journal"><person-group><name><surname>Lee</surname><given-names>Chi-Feng</given-names></name><name><surname>Tsai</surname><given-names>Cheng-Lung</given-names></name><name><surname>Konstantinov</surname><given-names>Alexander</given-names></name><name><surname>Yeh</surname><given-names>Wen-Bin</given-names></name></person-group><article-title>Revision of <italic><tp:taxon-name><tp:taxon-name-part taxon-name-part-type="genus">Mandarella</tp:taxon-name-part></tp:taxon-name></italic> Duvivier from Taiwan, with a new species, new synonymies and identities of highly variable species (<tp:taxon-name><tp:taxon-name-part taxon-name-part-type="class">Insecta</tp:taxon-name-part></tp:taxon-name>, <tp:taxon-name><tp:taxon-name-part taxon-name-part-type="family">Chrysomelidae</tp:taxon-name-part></tp:taxon-name>, <tp:taxon-name><tp:taxon-name-part taxon-name-part-type="subfamily">Galerucinae</tp:taxon-name-part></tp:taxon-name>, <tp:taxon-name><tp:taxon-name-part taxon-name-part-type="tribe">Alticini</tp:taxon-name-part></tp:taxon-name>)</article-title><source>Zookeys</source><day>23</day><month>2</month><year>2016</year><volume>2016</volume><issue>568</issue><fpage>23</fpage><lpage>49</lpage><pub-id pub-id-type="doi">10.3897/zookeys.568.7125</pub-id></mixed-citation></tp:treatment-meta><tp:nomenclature><tp:taxon-name>
            <tp:taxon-name-part taxon-name-part-type="genus">Mandarella</tp:taxon-name-part>
            <tp:taxon-name-part taxon-name-part-type="species">tsoui</tp:taxon-name-part>
            <object-id xmlns:xlink="http://www.w3.org/1999/xlink" content-type="zoobank" xlink:type="simple">http://zoobank.org/546B8B49-6115-4E64-A683-6B70DAFD8075</object-id>
          </tp:taxon-name><tp:taxon-status xmlns:xlink="http://www.w3.org/1999/xlink" xlink:type="simple">sp. n.</tp:taxon-status><tp:nomenclature-citation-list><tp:nomenclature-citation><tp:taxon-name><tp:taxon-name-part taxon-name-part-type="genus">Stenoluperus</tp:taxon-name-part> <tp:taxon-name-part taxon-name-part-type="species">pallipes</tp:taxon-name-part></tp:taxon-name><comment>: Kimoto, 1969: 39 (Taiwan); Kimoto, 1989: 253 (additional records in Taiwan). <bold>Misidentification</bold></comment></tp:nomenclature-citation></tp:nomenclature-citation-list></tp:nomenclature><tp:treatment-sec sec-type="type material"><title>Type material of <italic><tp:taxon-name><tp:taxon-name-part taxon-name-part-type="genus">Sternoluperus</tp:taxon-name-part> <tp:taxon-name-part taxon-name-part-type="species">pallipes</tp:taxon-name-part></tp:taxon-name></italic>.</title><p>Holotype ♂ (<named-content xmlns:xlink="http://www.w3.org/1999/xlink" content-type="dwc:institutional_code" xlink:type="simple">CAS</named-content>): “Suisapa, 1000 M. / Lichuan Distr. / W. Hupeh, China / VII- [p] 26 [h] -48 [p, w] // Gressitt &amp; / Djou Collrs. [p, w] // HOLOTYPE [p] / <tp:taxon-name><tp:taxon-name-part taxon-name-part-type="genus">Stenoluperus</tp:taxon-name-part></tp:taxon-name> / <tp:taxon-name><tp:taxon-name-part taxon-name-part-type="species">pallipes</tp:taxon-name-part></tp:taxon-name> ♂ [h] // Gressitt &amp; Kimoto [p, r] // <tp:taxon-name><tp:taxon-name-part taxon-name-part-type="genus">Stenoluperus</tp:taxon-name-part></tp:taxon-name> / <tp:taxon-name><tp:taxon-name-part taxon-name-part-type="species">pallipes</tp:taxon-name-part></tp:taxon-name> / G &amp; K [h] / J. L. Gressitt det. [p, w] // NO34 [p, w]”.</p></tp:treatment-sec><tp:treatment-sec sec-type="type material"><title>Type material</title><p>
            <bold>(n = 354)</bold>. Holotype ♂ (<named-content xmlns:xlink="http://www.w3.org/1999/xlink" content-type="dwc:institutional_code" xlink:type="simple">TARI</named-content>): Nantou, Tsuifeng (翠峰), 2374 m, 21.IV.2015, leg. C.-F. Lee (<named-content xmlns:xlink="http://www.w3.org/1999/xlink" content-type="dwc:institutional_code" xlink:type="simple">TARI</named-content>). Paratypes: <bold>Chiayi</bold>: 2♂♂, 1♀, Alishan (阿里山), 2216 m, 5-9.VIII.1981, leg. L. Y. Chou &amp; S. C. Lin (<named-content xmlns:xlink="http://www.w3.org/1999/xlink" content-type="dwc:institutional_code" xlink:type="simple">TARI</named-content>); 1♂, Fenchihu (奮起湖), 1400 m, 18.V.2014, leg. W.-C. Liao (<named-content xmlns:xlink="http://www.w3.org/1999/xlink" content-type="dwc:institutional_code" xlink:type="simple">TARI</named-content>); 2♂♂, 5♀♀, Shihshan channel (石山引水道), 2300 m, 23.XI.2013, leg. W.-C. Liao (<named-content xmlns:xlink="http://www.w3.org/1999/xlink" content-type="dwc:institutional_code" xlink:type="simple">TARI</named-content>); <bold>Hsinchu</bold>: 2♂♂, Kuanwu (觀霧), 2000 m, 30.IV.2010, leg. M.-H. Tsou (<named-content xmlns:xlink="http://www.w3.org/1999/xlink" content-type="dwc:institutional_code" xlink:type="simple">TARI</named-content>); 1♂, Mamei (馬美), 1560 m, 18.V.2008, leg. S.-F. Yu (<named-content xmlns:xlink="http://www.w3.org/1999/xlink" content-type="dwc:institutional_code" xlink:type="simple">TARI</named-content>); <bold>Hualien</bold>: 1♂, Kuanyuan (關原), 2374 m, 2.VII.2008, leg. M.-H. Tsou (<named-content xmlns:xlink="http://www.w3.org/1999/xlink" content-type="dwc:institutional_code" xlink:type="simple">TARI</named-content>); 1♀, Piliu (碧綠), 2150 m, 13.VI.2014, leg. C.-F. Lee (<named-content xmlns:xlink="http://www.w3.org/1999/xlink" content-type="dwc:institutional_code" xlink:type="simple">TARI</named-content>); 1♂, 1♀, Tayuling (大禹嶺), 2560 m, 9-16.VI.1980, leg. K. S. Lin &amp; B. H. Chen (<named-content xmlns:xlink="http://www.w3.org/1999/xlink" content-type="dwc:institutional_code" xlink:type="simple">TARI</named-content>); 1♂, same locality, 12-15.IX.1980, leg. K. S. Lin &amp; C. H. Wang (<named-content xmlns:xlink="http://www.w3.org/1999/xlink" content-type="dwc:institutional_code" xlink:type="simple">TARI</named-content>); 4♂♂, 1♀, same locality, 6-9.IX.1983, leg. L. Y. Chou &amp; K. C. Chou (<named-content xmlns:xlink="http://www.w3.org/1999/xlink" content-type="dwc:institutional_code" xlink:type="simple">TARI</named-content>); 1♀, Tzuen (慈恩), 2000 m, 12.VII.2014, leg. M.-H. Tsou (<named-content xmlns:xlink="http://www.w3.org/1999/xlink" content-type="dwc:institutional_code" xlink:type="simple">TARI</named-content>); <bold>Ilan</bold>: 6♂♂, 2♀♀, Ssuyuanyakou (思源啞口), 1948 m, 28.IV.2009, leg. M.-H. Tsou (<named-content xmlns:xlink="http://www.w3.org/1999/xlink" content-type="dwc:institutional_code" xlink:type="simple">TARI</named-content>); <bold>Kaohsiung</bold>: 3♀♀, Chungchihkuan (中之關), 1930 m, 16.IV.2012, leg. L.-P. Hsu; 1♀, same locality, 13.X.2012, leg. L.-P. Hsu (<named-content xmlns:xlink="http://www.w3.org/1999/xlink" content-type="dwc:institutional_code" xlink:type="simple">TARI</named-content>); 1♀, Tengchih (藤枝), 1550 m, 2-5.VI.2008, leg. C.-F. Lee (<named-content xmlns:xlink="http://www.w3.org/1999/xlink" content-type="dwc:institutional_code" xlink:type="simple">TARI</named-content>); 1♂, same locality, 26.V.2009, leg. C.-F. Lee (<named-content xmlns:xlink="http://www.w3.org/1999/xlink" content-type="dwc:institutional_code" xlink:type="simple">TARI</named-content>); 3♂♂, 1♀, same locality, 13.IV.2013, leg. W.-C. Liao (<named-content xmlns:xlink="http://www.w3.org/1999/xlink" content-type="dwc:institutional_code" xlink:type="simple">TARI</named-content>); 1♂, same locality, 8.VI.2013, leg. W.-C. Liao (<named-content xmlns:xlink="http://www.w3.org/1999/xlink" content-type="dwc:institutional_code" xlink:type="simple">TARI</named-content>); 1♂, Tona (多納), 500 m, 3.II.2013, leg. W.-C. Liao (<named-content xmlns:xlink="http://www.w3.org/1999/xlink" content-type="dwc:institutional_code" xlink:type="simple">TARI</named-content>); <bold>Nantou</bold>: 1♂, Chingching (清境), 1750 m, 27.VII.2013, leg. W.-C. Liao (<named-content xmlns:xlink="http://www.w3.org/1999/xlink" content-type="dwc:institutional_code" xlink:type="simple">TARI</named-content>); 1♀, Meifeng (梅峰), 2100 m, 20-22.VI.1979, leg. K. S. Lin &amp; B. H. <!--PageBreak--><!--PageBreak-->Chen (<named-content xmlns:xlink="http://www.w3.org/1999/xlink" content-type="dwc:institutional_code" xlink:type="simple">TARI</named-content>); 1♂, same locality, 26.VIII.1980, leg. K. S. Lin &amp; C. H. Wang (<named-content xmlns:xlink="http://www.w3.org/1999/xlink" content-type="dwc:institutional_code" xlink:type="simple">TARI</named-content>); 2♂♂, same locality, 28-29.VIII.1981, leg. L. Y. Chou &amp; S. C. Lin (<named-content xmlns:xlink="http://www.w3.org/1999/xlink" content-type="dwc:institutional_code" xlink:type="simple">TARI</named-content>); 1♂, 1♀, same locality, 8-11.V.1984, leg. K. C. Chou &amp; C. C. Pan (<named-content xmlns:xlink="http://www.w3.org/1999/xlink" content-type="dwc:institutional_code" xlink:type="simple">TARI</named-content>); 3♂♂, same locality, 17.VI.2010, leg. C.-F. Lee (<named-content xmlns:xlink="http://www.w3.org/1999/xlink" content-type="dwc:institutional_code" xlink:type="simple">TARI</named-content>); 1♂, 2♀♀, same locality, 3.VII.2008, leg. M.-H. Tsou (<named-content xmlns:xlink="http://www.w3.org/1999/xlink" content-type="dwc:institutional_code" xlink:type="simple">TARI</named-content>); 1♂, same locality, 20.IV.2011, leg. C.-F. Lee (<named-content xmlns:xlink="http://www.w3.org/1999/xlink" content-type="dwc:institutional_code" xlink:type="simple">TARI</named-content>); 3♂♂, Nenkao trail (能高古道), 2600 m, 12.VII.2014, leg. J.-C. Chen (<named-content xmlns:xlink="http://www.w3.org/1999/xlink" content-type="dwc:institutional_code" xlink:type="simple">TARI</named-content>); 2♂♂, 2♀♀, Nenkaoshan (能高山), 2860 m, 18.X.2011, leg. J.-C. Chen (<named-content xmlns:xlink="http://www.w3.org/1999/xlink" content-type="dwc:institutional_code" xlink:type="simple">TARI</named-content>); 1♂, 3♀♀, Sungkang (松岡), 2000 m, 15-17.VIII.1984, leg. K. C. Chou (<named-content xmlns:xlink="http://www.w3.org/1999/xlink" content-type="dwc:institutional_code" xlink:type="simple">TARI</named-content>); 1♂, 1♀, same locality, 13-15.IX.1984, leg. K. S. Lin &amp; S. C. Lin (<named-content xmlns:xlink="http://www.w3.org/1999/xlink" content-type="dwc:institutional_code" xlink:type="simple">TARI</named-content>); 1♂, same locality, 2.VII.2008, leg. M.-H. Tsou (<named-content xmlns:xlink="http://www.w3.org/1999/xlink" content-type="dwc:institutional_code" xlink:type="simple">TARI</named-content>); 6♂♂, 9♀♀, Tatachia (塔塔加), 2610 m, 5.X.2008, leg. M.-H. Tsou (<named-content xmlns:xlink="http://www.w3.org/1999/xlink" content-type="dwc:institutional_code" xlink:type="simple">TARI</named-content>); 1♂, 1♀, same locality, 9.VI.2009, leg. C.-F. Lee (<named-content xmlns:xlink="http://www.w3.org/1999/xlink" content-type="dwc:institutional_code" xlink:type="simple">TARI</named-content>); 2♂♂, 1♀, 20.VII.2009, leg. S.-F. Yu (<named-content xmlns:xlink="http://www.w3.org/1999/xlink" content-type="dwc:institutional_code" xlink:type="simple">TARI</named-content>); 1♂, same locality, 21.IX.2009, leg. M.-H. Tsou (<named-content xmlns:xlink="http://www.w3.org/1999/xlink" content-type="dwc:institutional_code" xlink:type="simple">TARI</named-content>); 1♂, same locality, 30.X.2009, leg. C.-F. Lee (<named-content xmlns:xlink="http://www.w3.org/1999/xlink" content-type="dwc:institutional_code" xlink:type="simple">TARI</named-content>); 4♂♂, 1♀, same locality, 17.XI.2009, leg. C.-F. Lee (<named-content xmlns:xlink="http://www.w3.org/1999/xlink" content-type="dwc:institutional_code" xlink:type="simple">TARI</named-content>); 2♂♂, same locality, 19.XI.2009, leg. H. Lee (<named-content xmlns:xlink="http://www.w3.org/1999/xlink" content-type="dwc:institutional_code" xlink:type="simple">TARI</named-content>); 2♂♂, same locality, 29.XII.2009, leg. M.-H. Tsou (<named-content xmlns:xlink="http://www.w3.org/1999/xlink" content-type="dwc:institutional_code" xlink:type="simple">TARI</named-content>); 1♂, same locality, 27.IV.2010, leg. C.-F. Lee (<named-content xmlns:xlink="http://www.w3.org/1999/xlink" content-type="dwc:institutional_code" xlink:type="simple">TARI</named-content>); 2♂♂, same locality, 9.VII.2014, leg. C.-F. Lee (<named-content xmlns:xlink="http://www.w3.org/1999/xlink" content-type="dwc:institutional_code" xlink:type="simple">TARI</named-content>); 1♂, same locality, 13.VII.2014, leg. W.-C. Liao (<named-content xmlns:xlink="http://www.w3.org/1999/xlink" content-type="dwc:institutional_code" xlink:type="simple">TARI</named-content>); 1♀, same locality, 1.VII.2015, leg. J.-C. Chen (<named-content xmlns:xlink="http://www.w3.org/1999/xlink" content-type="dwc:institutional_code" xlink:type="simple">TARI</named-content>); 3♂♂, 2♀♀, Tsuifeng (翠峰), 2374 m, 21.VI.1979, leg. K. S. Lin &amp; B. H. Chen (<named-content xmlns:xlink="http://www.w3.org/1999/xlink" content-type="dwc:institutional_code" xlink:type="simple">TARI</named-content>); 3♂♂, 1♀, same locality, 3.VI.1980, leg. L. Y. Chou &amp; C. C. Chen (<named-content xmlns:xlink="http://www.w3.org/1999/xlink" content-type="dwc:institutional_code" xlink:type="simple">TARI</named-content>); 2♂♂, 5♀♀, same locality, 8.V.1981, leg. K. S. Lin &amp; S. C. Lin (<named-content xmlns:xlink="http://www.w3.org/1999/xlink" content-type="dwc:institutional_code" xlink:type="simple">TARI</named-content>); 15♂♂, 21♀♀, same locality, 25-27.VI.1981, leg. K. S. Lin &amp; W. S. Tang (<named-content xmlns:xlink="http://www.w3.org/1999/xlink" content-type="dwc:institutional_code" xlink:type="simple">TARI</named-content>); 2♂♂, 3♀♀, same locality, 1-3.VIII.1981, leg. T. Lin &amp; W. S. Tang (<named-content xmlns:xlink="http://www.w3.org/1999/xlink" content-type="dwc:institutional_code" xlink:type="simple">TARI</named-content>); 5♂♂, 1♀, same locality, 27.VIII.1981, leg. L. Y. Chou &amp; S. C. Lin (<named-content xmlns:xlink="http://www.w3.org/1999/xlink" content-type="dwc:institutional_code" xlink:type="simple">TARI</named-content>); 1♂, 1♀, same locality, 8.XI.1981, leg. S. C. Lin &amp; W. S. Tang (<named-content xmlns:xlink="http://www.w3.org/1999/xlink" content-type="dwc:institutional_code" xlink:type="simple">TARI</named-content>); 1♀, same locality, 23.V.1982, leg. L. Y. Chou (<named-content xmlns:xlink="http://www.w3.org/1999/xlink" content-type="dwc:institutional_code" xlink:type="simple">TARI</named-content>); 7♂♂, 1♀, same locality, 1-3.IX.1982, leg. L.-Y. Chou &amp; K. C. Chou (<named-content xmlns:xlink="http://www.w3.org/1999/xlink" content-type="dwc:institutional_code" xlink:type="simple">TARI</named-content>); 2♂♂, same locality, 20.IV.1983, K. C. Chou &amp; S. P. Huang (<named-content xmlns:xlink="http://www.w3.org/1999/xlink" content-type="dwc:institutional_code" xlink:type="simple">TARI</named-content>); 3♂♂, same locality, 9.V.1984, leg. K. C. Chou &amp; C. C. Pan (<named-content xmlns:xlink="http://www.w3.org/1999/xlink" content-type="dwc:institutional_code" xlink:type="simple">TARI</named-content>); 2♂♂, 1♀, same locality, 5.VIII.1984, leg. K. S. Lin (<named-content xmlns:xlink="http://www.w3.org/1999/xlink" content-type="dwc:institutional_code" xlink:type="simple">TARI</named-content>); 4♂♂, 6♀♀, same locality, 15-16.VIII.1984, leg. K. C. Chou (<named-content xmlns:xlink="http://www.w3.org/1999/xlink" content-type="dwc:institutional_code" xlink:type="simple">TARI</named-content>); 1♂, same locality, 9.IV.2014, leg. C.-F. Lee (<named-content xmlns:xlink="http://www.w3.org/1999/xlink" content-type="dwc:institutional_code" xlink:type="simple">TARI</named-content>); 1♂, Tungpu (東埔), 1200 m, 25-29.IX.1980, leg. L. Y. Chou &amp; T. Lin (<named-content xmlns:xlink="http://www.w3.org/1999/xlink" content-type="dwc:institutional_code" xlink:type="simple">TARI</named-content>); 7♂♂, 9♀♀, 28.IV.-2.V.1981, leg. T. Lin &amp; C. J. Lee (<named-content xmlns:xlink="http://www.w3.org/1999/xlink" content-type="dwc:institutional_code" xlink:type="simple">TARI</named-content>); 1♀, same locality, 22-25.XI.1982, leg. K. C. Chou &amp; S. P. Huang (<named-content xmlns:xlink="http://www.w3.org/1999/xlink" content-type="dwc:institutional_code" xlink:type="simple">TARI</named-content>); 1♂, 2♀♀, same locality, 20-24.VI.1983, leg. K. C. Chou &amp; C. Y. Wong (<named-content xmlns:xlink="http://www.w3.org/1999/xlink" content-type="dwc:institutional_code" xlink:type="simple">TARI</named-content>); 6♂♂, 3♀♀, same locality, 16-20.IV.1984, leg. K. C. Chou &amp; C. H. Yung (<named-content xmlns:xlink="http://www.w3.org/1999/xlink" content-type="dwc:institutional_code" xlink:type="simple">TARI</named-content>); 1♂, same locality, 23-27.VII.1984, leg. K. C. Chou &amp; C. H. Yang (<named-content xmlns:xlink="http://www.w3.org/1999/xlink" content-type="dwc:institutional_code" xlink:type="simple">TARI</named-content>); 1♀, Wushe (霧社), 1148 m, 30.VIII.-2.IX.1982, leg. L. Y. Chou &amp; K. C. Chou (<named-content xmlns:xlink="http://www.w3.org/1999/xlink" content-type="dwc:institutional_code" xlink:type="simple">TARI</named-content>); 13♂♂, 15♀♀, 19-22.IV.1983, leg. K. C. Chou &amp; S. P. Huang (<named-content xmlns:xlink="http://www.w3.org/1999/xlink" content-type="dwc:institutional_code" xlink:type="simple">TARI</named-content>); 1♂, 3♀♀, same locality, 7.V.1984, leg. K. C. Chou &amp; C. C. Pan (<named-content xmlns:xlink="http://www.w3.org/1999/xlink" content-type="dwc:institutional_code" xlink:type="simple">TARI</named-content>); <bold>Pingtung</bold>: 1♂, Jinshuiying (浸水營), 1450 m, 22.IX.2011, leg. J.-C. Chen (<named-content xmlns:xlink="http://www.w3.org/1999/xlink" content-type="dwc:institutional_code" xlink:type="simple">TARI</named-content>); 1♀, Machia (瑪家), 1070 m, 17.III.2013, leg. W.-C. Liao (<named-content xmlns:xlink="http://www.w3.org/1999/xlink" content-type="dwc:institutional_code" xlink:type="simple">TARI</named-content>); 1♂, Peitawushan (北大武山), 1100 m, 13.V.2010, leg. J.-C. Chen (<named-content xmlns:xlink="http://www.w3.org/1999/xlink" content-type="dwc:institutional_code" xlink:type="simple">TARI</named-content>); 3♂♂, same locality, 21.III.2011, leg. J.-C. Chen (<named-content xmlns:xlink="http://www.w3.org/1999/xlink" content-type="dwc:institutional_code" xlink:type="simple">TARI</named-content>); 1♂, same locality, 22.IX.2012, leg. J.-C. Chen (<named-content xmlns:xlink="http://www.w3.org/1999/xlink" content-type="dwc:institutional_code" xlink:type="simple">TARI</named-content>); 1♂, Tahanshan (大漢山), 1200 m, 16.II.2013, leg. Y.-T. Chung (<named-content xmlns:xlink="http://www.w3.org/1999/xlink" content-type="dwc:institutional_code" xlink:type="simple">TARI</named-content>); 2♂♂, Wutai (霧台), 1000 m, <!--PageBreak-->22.III.2011, leg. J.-C. Chen (<named-content xmlns:xlink="http://www.w3.org/1999/xlink" content-type="dwc:institutional_code" xlink:type="simple">TARI</named-content>); <bold>Taichung</bold>: 5♂♂, 3♀♀, Kukuan (谷關), 730 m, 14-17.X.1980, leg. K. S. Lin &amp; C. H. Wang (<named-content xmlns:xlink="http://www.w3.org/1999/xlink" content-type="dwc:institutional_code" xlink:type="simple">TARI</named-content>); 4♂♂, 13♀♀, Lishan (梨山), 2000 m, 26.VI.1979, leg. K. S. Lin &amp; L. Y. Chou (<named-content xmlns:xlink="http://www.w3.org/1999/xlink" content-type="dwc:institutional_code" xlink:type="simple">TARI</named-content>); 1♂, 2♀♀, Tahsuehshan (大雪山), 2600 m, 22.IX.2007, leg. M.-H. Tsou (<named-content xmlns:xlink="http://www.w3.org/1999/xlink" content-type="dwc:institutional_code" xlink:type="simple">TARI</named-content>); 1♂, 1♀, Wuling (武陵), 1900 m, 27-29.VI.1979, leg. K. S. Lin &amp; L. Y. Chou (<named-content xmlns:xlink="http://www.w3.org/1999/xlink" content-type="dwc:institutional_code" xlink:type="simple">TARI</named-content>); <bold>Taitung</bold>: 1♀, Hsiangyang (向陽), 2320 m, 31.V.2011, leg. J.-C. Chen (<named-content xmlns:xlink="http://www.w3.org/1999/xlink" content-type="dwc:institutional_code" xlink:type="simple">TARI</named-content>); 1♂, 1♀, same locality, 12.VII.2012, leg. J.-C. Chen (<named-content xmlns:xlink="http://www.w3.org/1999/xlink" content-type="dwc:institutional_code" xlink:type="simple">TARI</named-content>); 1♂, 2♀♀, same locality, 9.V.2013, leg. J.-C. Chen (<named-content xmlns:xlink="http://www.w3.org/1999/xlink" content-type="dwc:institutional_code" xlink:type="simple">TARI</named-content>); 2♀♀, same locality, 28.VI.2013, leg. J.-C. Chen (<named-content xmlns:xlink="http://www.w3.org/1999/xlink" content-type="dwc:institutional_code" xlink:type="simple">TARI</named-content>); 1♂, 2♀♀, same locality, 22.XII.2013, leg. W.-C. Liao (<named-content xmlns:xlink="http://www.w3.org/1999/xlink" content-type="dwc:institutional_code" xlink:type="simple">TARI</named-content>); 1♂, same locality, 28.III.2014, leg. J.-C. Chen (<named-content xmlns:xlink="http://www.w3.org/1999/xlink" content-type="dwc:institutional_code" xlink:type="simple">TARI</named-content>); 1♀, same locality, 18.VII.2014, leg. W.-C. Huang (<named-content xmlns:xlink="http://www.w3.org/1999/xlink" content-type="dwc:institutional_code" xlink:type="simple">TARI</named-content>); 4♂♂, 2♀♀, Liyuan (栗園), 1793 m, 8.VII.2010, leg. J.-C. Chen (<named-content xmlns:xlink="http://www.w3.org/1999/xlink" content-type="dwc:institutional_code" xlink:type="simple">TARI</named-content>); 2♂♂, 1♀, 19.VI.2013, leg. B.-X. Guo (<named-content xmlns:xlink="http://www.w3.org/1999/xlink" content-type="dwc:institutional_code" xlink:type="simple">TARI</named-content>); 5♂♂, 4♀♀, same locality, 19.VI.2013, leg. Y.-T. Chung (<named-content xmlns:xlink="http://www.w3.org/1999/xlink" content-type="dwc:institutional_code" xlink:type="simple">TARI</named-content>); 1♂, same locality, 19.IV.2014, leg. W.-C. Huang (<named-content xmlns:xlink="http://www.w3.org/1999/xlink" content-type="dwc:institutional_code" xlink:type="simple">TARI</named-content>); 7♂♂, 6♀♀, Motien (摩天), 1546 m, 5.X.2010, leg. C.-F. Lee (<named-content xmlns:xlink="http://www.w3.org/1999/xlink" content-type="dwc:institutional_code" xlink:type="simple">TARI</named-content>); 1♂, same locality, 23.V.2011, leg. C.-F. Lee (<named-content xmlns:xlink="http://www.w3.org/1999/xlink" content-type="dwc:institutional_code" xlink:type="simple">TARI</named-content>); 2♂♂, same locality, 19.VI.2011, leg. C.-F. Lee (<named-content xmlns:xlink="http://www.w3.org/1999/xlink" content-type="dwc:institutional_code" xlink:type="simple">TARI</named-content>). 1♂ (<named-content xmlns:xlink="http://www.w3.org/1999/xlink" content-type="dwc:institutional_code" xlink:type="simple">EUMJ</named-content>), labeled: “(TAIWAN) / Sungkang~ / Meifeng (2044~2127) / Nantow Co. / 18.V.1969 / S. Hisamatsu [p, w] // 松崗~梅峰 [h, w] // <tp:taxon-name><tp:taxon-name-part taxon-name-part-type="genus">Sternoluperus</tp:taxon-name-part></tp:taxon-name> / <tp:taxon-name><tp:taxon-name-part taxon-name-part-type="species">pallipes</tp:taxon-name-part></tp:taxon-name> / Gressitt &amp; Kimoto [h] / Det. S. Kimoto, 19 [p] 90 [h, w]”.</p><!--PageBreak--></tp:treatment-sec><tp:treatment-sec sec-type="Description"><title>Description.</title><p>
            <bold>Male.</bold> Length 3.3–4.1 mm, width 1.3–1.7 mm. General color (Figs <xref ref-type="fig" rid="F7">39–41</xref>) bluish metallic; mouth parts, legs and abdomen yellowish; antennae dark brown but three or four basal antennomeres paler. Head weakly constricted behind eyes; antennae (Fig. <xref ref-type="fig" rid="F8">45</xref>) filiform and extremely slender, 1.2 times as body; ratio of length of antennomeres II to XI 0.6 : 1.0 : 1.3 : 1.3 : 1.5 : 1.4 : 1.3 : 1.4 : 1.3 : 1.6; ratio of length to width from antennomeres II to XI 2.0 : 3.2 : 4.3 : 4.2 : 4.7 : 4.6 : 4.3 : 4.4 : 4.0 : 5.3. Pronotum 1.3 times as broad long, quadrate, disc with scattered, coarse punctures, and with lateral depressions. Elytra 1.8 times as long as broad, parallel-sided, disc with dense, irregular, coarse punctures, and with depression at sides, <!--PageBreak-->and longitudinal ridge present along depression. First tarsomeres of front and middle legs swollen. Posterior margin of last abdominal ventrite rounded, with two small incisions, basal margin irregularly serrate. Penis (Figs <xref ref-type="fig" rid="F8">47–48</xref>) extremely slender, about 10.3 times as long as broad; parallel-sided; tectum membranous; almost straight in lateral view, weakly curved near apex, apex narrowly rounded; endophallus with one extremely elongate sclerite, sinuate in lateral view; base dorsally covered by one transverse sclerite.</p><fig id="F7" position="float" orientation="portrait"><label>Figures 39–44.</label><caption><p>
          <italic><tp:taxon-name><tp:taxon-name-part taxon-name-part-type="genus">Mandarella</tp:taxon-name-part> <tp:taxon-name-part taxon-name-part-type="species">tsoui</tp:taxon-name-part></tp:taxon-name></italic> sp. n., all at the same cale. <bold>39</bold> Male, dorsal view <bold>40</bold> Same, ventral view <bold>41</bold> Same, lateral view <bold>42</bold> Female dorsal view <bold>43</bold> Same, ventral view <bold>44</bold> Same, lateral view.</p></caption><graphic xmlns:xlink="http://www.w3.org/1999/xlink" xlink:href="zookeys-568-023-g007.jpg" position="float" orientation="portrait" xlink:type="simple" id="oo_79490.jpg"/></fig><fig id="F8" position="float" orientation="portrait"><label>Figures 45–51.</label><caption><p>Diagnostic characters of <italic><tp:taxon-name><tp:taxon-name-part taxon-name-part-type="genus">Mandarella</tp:taxon-name-part> <tp:taxon-name-part taxon-name-part-type="species">tsoui</tp:taxon-name-part></tp:taxon-name></italic> sp. n. <bold>45</bold> Male antenna, <bold>46</bold> Female antenna <bold>47</bold> Penis, dorsal view <bold>48</bold> Penis lateral view 49 Gonocoxae <bold>50</bold> Ventrite VIII <bold>51</bold> Spermatheca.</p></caption><graphic xmlns:xlink="http://www.w3.org/1999/xlink" xlink:href="zookeys-568-023-g008.jpg" position="float" orientation="portrait" xlink:type="simple" id="oo_79491.jpg"/></fig><p>
            <bold>Female.</bold> Length 4.3–4.7 mm, width 1.8–1.9 mm. Similar to male (Figs <xref ref-type="fig" rid="F7">42–44</xref>); ratio of length of antennomeres II to XI 0.6 : 1.0 : 1.3 : 1.5 : 1.4 : 1.5 : 1.4 : 1.4 : 1.3 : 1.6; ratio of length to width from antennomeres II to XI 2.1 : 3.6 : 4.8 : 5.4 : 5.2 : 5.4 : 5.1 : 4.9 : 4.9 : 5.0 (Fig. <xref ref-type="fig" rid="F8">46</xref>). First tarsomeres of front and middle legs normal and not swollen. Gonocoxae (Fig. <xref ref-type="fig" rid="F8">49</xref>) slender, each gonocoxa apically widened, apex with nine setae; gonocoxae connected at middle, base abruptly and extremely widened. Ventrite <!--PageBreak-->VIII (Fig. <xref ref-type="fig" rid="F8">50</xref>) weakly sclerotized; apical margin with several short setae, several long setae along lateral margin; spiculum extremely long. Spermathecal receptaculum (Fig. <xref ref-type="fig" rid="F8">51</xref>) extremely swollen; pump strongly curved; sclerotized spermathecal duct long, shallowly projecting into receptaculum.</p></tp:treatment-sec><tp:treatment-sec sec-type="Diagnosis"><title>Diagnosis.</title><p>This new species is similar to <italic><tp:taxon-name><tp:taxon-name-part taxon-name-part-type="genus">Mandarella</tp:taxon-name-part> <tp:taxon-name-part taxon-name-part-type="species">pallipes</tp:taxon-name-part></tp:taxon-name></italic> but the latter lacks lateral depressions and ridges on the elytra.</p><p>
            <bold>Host plant.</bold> Adults are closely associated with <italic><tp:taxon-name><tp:taxon-name-part taxon-name-part-type="genus">Stachyurus</tp:taxon-name-part> <tp:taxon-name-part taxon-name-part-type="species">himalaicus</tp:taxon-name-part></tp:taxon-name></italic> Hook. f. &amp; Thomson ex Benth. (<tp:taxon-name><tp:taxon-name-part taxon-name-part-type="family">Stachyuraceae</tp:taxon-name-part></tp:taxon-name>), which is sympatric with <italic><tp:taxon-name><tp:taxon-name-part taxon-name-part-type="genus">Dercetina</tp:taxon-name-part> <tp:taxon-name-part taxon-name-part-type="species">itoi</tp:taxon-name-part></tp:taxon-name></italic> Kimoto, 1969 and <italic><tp:taxon-name><tp:taxon-name-part taxon-name-part-type="genus">Dercetina</tp:taxon-name-part> <tp:taxon-name-part taxon-name-part-type="species">shirozui</tp:taxon-name-part></tp:taxon-name></italic> Kimoto, 1969.</p></tp:treatment-sec><tp:treatment-sec sec-type="Etymology"><title>Etymology.</title><p>This new species is named after Mr. Mei-Hua Tsou, a member of the <abbrev xmlns:xlink="http://www.w3.org/1999/xlink" xlink:title="Taiwan Chrysomelid Research Team" xlink:type="simple">TCRT</abbrev> and the first to collect this new species.</p></tp:treatment-sec><tp:treatment-sec sec-type="Distribution"><title>Distribution.</title><p>Endemic to Taiwan.</p></tp:treatment-sec></tp:taxon-treatment>
