# Supplementary material for: Revision of Mandarella Duvivier from Taiwan, with a new species, new synonymies and identities of highly variable species (Insecta, Chrysomelidae, Galerucinae, Alticini)
Source: Zookeys. 2016 Feb 23;(568):23–49. doi: 10.3897/zookeys.568.7125 (PMC4829668; doi:10.3897/zookeys.568.7125)
Supplement: XML Treatment for Mandarella flaviventris [file zookeys.568.7125-treatment3.xml]

<!DOCTYPE tp:taxon-treatment
  PUBLIC "-//TaxonX//DTD Taxonomic Treatment Publishing DTD v0 20100105//EN" "tax-treatment-NSO.dtd">
<tp:taxon-treatment xmlns:tp="http://www.plazi.org/taxpub"><tp:treatment-meta><kwd-group><label>Taxon classification</label><kwd><named-content content-type="kingdom">Animalia</named-content></kwd><kwd><named-content content-type="order">Coleoptera</named-content></kwd><kwd><named-content content-type="family">Chrysomelidae</named-content></kwd></kwd-group><mixed-citation publication-type="journal"><person-group><name><surname>Lee</surname><given-names>Chi-Feng</given-names></name><name><surname>Tsai</surname><given-names>Cheng-Lung</given-names></name><name><surname>Konstantinov</surname><given-names>Alexander</given-names></name><name><surname>Yeh</surname><given-names>Wen-Bin</given-names></name></person-group><article-title>Revision of <italic><tp:taxon-name><tp:taxon-name-part taxon-name-part-type="genus">Mandarella</tp:taxon-name-part></tp:taxon-name></italic> Duvivier from Taiwan, with a new species, new synonymies and identities of highly variable species (<tp:taxon-name><tp:taxon-name-part taxon-name-part-type="class">Insecta</tp:taxon-name-part></tp:taxon-name>, <tp:taxon-name><tp:taxon-name-part taxon-name-part-type="family">Chrysomelidae</tp:taxon-name-part></tp:taxon-name>, <tp:taxon-name><tp:taxon-name-part taxon-name-part-type="subfamily">Galerucinae</tp:taxon-name-part></tp:taxon-name>, <tp:taxon-name><tp:taxon-name-part taxon-name-part-type="tribe">Alticini</tp:taxon-name-part></tp:taxon-name>)</article-title><source>Zookeys</source><day>23</day><month>2</month><year>2016</year><volume>2016</volume><issue>568</issue><fpage>23</fpage><lpage>49</lpage><pub-id pub-id-type="doi">10.3897/zookeys.568.7125</pub-id></mixed-citation></tp:treatment-meta><tp:nomenclature><tp:taxon-name>
            <tp:taxon-name-part taxon-name-part-type="genus">Mandarella</tp:taxon-name-part>
            <tp:taxon-name-part taxon-name-part-type="species">flaviventris</tp:taxon-name-part>
          </tp:taxon-name><tp:taxon-authority>(Chen, 1942)</tp:taxon-authority><tp:nomenclature-citation-list><tp:nomenclature-citation><tp:taxon-name><tp:taxon-name-part taxon-name-part-type="genus">Stenoluperus</tp:taxon-name-part> <tp:taxon-name-part taxon-name-part-type="species">flaviventris</tp:taxon-name-part></tp:taxon-name><comment> Chen, 1942: 67 (China: Jiangxi); <xref ref-type="bibr" rid="B8">Gressitt and Kimoto 1963</xref>: 580 (China: Fujian); <xref ref-type="bibr" rid="B3">Chûjô 1965</xref>: 98 (Taiwan); <xref ref-type="bibr" rid="B11">Kimoto 1969</xref>: 40 (additional records in Taiwan); <xref ref-type="bibr" rid="B14">Kimoto 1987</xref>: 189 (additional records in Taiwan); <xref ref-type="bibr" rid="B15">Kimoto 1989</xref>: 253 (additional records in Taiwan); <xref ref-type="bibr" rid="B18">Kimoto 1991c</xref>: 12 (additional records in Taiwan).</comment></tp:nomenclature-citation><tp:nomenclature-citation><tp:taxon-name><tp:taxon-name-part taxon-name-part-type="genus">Stenoluperus</tp:taxon-name-part> <tp:taxon-name-part taxon-name-part-type="species">esakii</tp:taxon-name-part></tp:taxon-name><comment> Kimoto, 1969: 40. <bold>New synonym</bold></comment></tp:nomenclature-citation><tp:nomenclature-citation><tp:taxon-name><tp:taxon-name-part taxon-name-part-type="genus">Stenoluperus</tp:taxon-name-part> <tp:taxon-name-part taxon-name-part-type="species">matsumurai</tp:taxon-name-part></tp:taxon-name><comment> Takizawa, 1978: 128. <bold>New synonym</bold></comment></tp:nomenclature-citation><tp:nomenclature-citation><tp:taxon-name><tp:taxon-name-part taxon-name-part-type="genus">Mandarella</tp:taxon-name-part> <tp:taxon-name-part taxon-name-part-type="species">matsumurai</tp:taxon-name-part></tp:taxon-name><comment>: <xref ref-type="bibr" rid="B26">Medvedev 2012</xref>: 427.</comment></tp:nomenclature-citation><tp:nomenclature-citation><tp:taxon-name><tp:taxon-name-part taxon-name-part-type="genus">Stenoluperus</tp:taxon-name-part> <tp:taxon-name-part taxon-name-part-type="species">itoi</tp:taxon-name-part></tp:taxon-name><comment> Kimoto, 1991b: 116 (nec <tp:taxon-name><tp:taxon-name-part taxon-name-part-type="genus">Stenoluperus</tp:taxon-name-part> <tp:taxon-name-part taxon-name-part-type="species">itoi</tp:taxon-name-part></tp:taxon-name> Chûjô, 1966).</comment></tp:nomenclature-citation><tp:nomenclature-citation><tp:taxon-name><tp:taxon-name-part taxon-name-part-type="genus">Mandarella</tp:taxon-name-part> <tp:taxon-name-part taxon-name-part-type="species">taiwanensis</tp:taxon-name-part></tp:taxon-name><comment> Medvedev, 2012: 427 (replacement name for <tp:taxon-name><tp:taxon-name-part taxon-name-part-type="genus">Stenoluperus</tp:taxon-name-part> <tp:taxon-name-part taxon-name-part-type="species">itoi</tp:taxon-name-part></tp:taxon-name> Kimoto, 1991). <bold>New synonym</bold></comment></tp:nomenclature-citation></tp:nomenclature-citation-list></tp:nomenclature><tp:treatment-sec sec-type="type material"><title>Type material.</title><p>
            <italic><tp:taxon-name><tp:taxon-name-part taxon-name-part-type="genus">Stenoluperus</tp:taxon-name-part> <tp:taxon-name-part taxon-name-part-type="species">flaviventris</tp:taxon-name-part></tp:taxon-name></italic>. The holotype was reportedly deposited at the Institute of Zoology, Chinese Academy of Sciences, China but could not be found (Yong-Ying Ruan, pers. comm. 8 October 2015).</p><p>
            <italic><tp:taxon-name><tp:taxon-name-part taxon-name-part-type="genus">Sternoluperus</tp:taxon-name-part> <tp:taxon-name-part taxon-name-part-type="species">esakii</tp:taxon-name-part></tp:taxon-name></italic>. Holotype ♀ (<named-content xmlns:xlink="http://www.w3.org/1999/xlink" content-type="dwc:institutional_code" xlink:type="simple">KUEC</named-content>): “[Formosa] / Hassenzan [八仙山] (Taichû-shû) / 13. Vii. 1932 / Teiso Esaki [p, w] // <italic><tp:taxon-name><tp:taxon-name-part taxon-name-part-type="genus">Stenoluperus</tp:taxon-name-part></tp:taxon-name></italic> / <italic><tp:taxon-name><tp:taxon-name-part taxon-name-part-type="species">esakii</tp:taxon-name-part></tp:taxon-name></italic> / Kimoto, sp. n. [h, w] // HOLOTYPE [p, r]”.</p><p>
            <italic><tp:taxon-name><tp:taxon-name-part taxon-name-part-type="genus">Stenoluperus</tp:taxon-name-part> <tp:taxon-name-part taxon-name-part-type="species">itoi</tp:taxon-name-part></tp:taxon-name></italic>. Paratype: 1♂ (<named-content xmlns:xlink="http://www.w3.org/1999/xlink" content-type="dwc:institutional_code" xlink:type="simple">KMNH</named-content>): “Mt. YUSHAN [玉山] / TAIWAN / 19. V. 1981 / N. ITO [p, y] // <italic><tp:taxon-name><tp:taxon-name-part taxon-name-part-type="genus">Stenoluperus</tp:taxon-name-part></tp:taxon-name></italic> / <italic><tp:taxon-name><tp:taxon-name-part taxon-name-part-type="species">itoi</tp:taxon-name-part></tp:taxon-name></italic> / Kimoto, sp. n. [h] / Det. S. Kimoto, 19 [p] 91 [h, w] // PARATOPOTYPE [p, b]”.</p><p>
            <italic><tp:taxon-name><tp:taxon-name-part taxon-name-part-type="genus">Stenoluperus</tp:taxon-name-part> <tp:taxon-name-part taxon-name-part-type="species">matsumurai</tp:taxon-name-part></tp:taxon-name></italic>. Holotype ♂ (<named-content xmlns:xlink="http://www.w3.org/1999/xlink" content-type="dwc:institutional_code" xlink:type="simple">EIHU</named-content>), holotype glued on the top of a triangular card; one front tibia and tarsi, antenna, and aedeagus also on the card: “Type [h, red letters, underside of triangular card] // Formosa / Matsumura [p, w] // (Japanese characters) / 21/IV1907 [h, underside of previous label] // Holo [h] –type [p] / <italic><tp:taxon-name><tp:taxon-name-part taxon-name-part-type="genus">Stenoluperus</tp:taxon-name-part></tp:taxon-name></italic> / <italic><tp:taxon-name><tp:taxon-name-part taxon-name-part-type="species">matsumurai</tp:taxon-name-part></tp:taxon-name></italic> / Takizawa [h, r] // <bold><underline>Holotype</underline></bold> / Appended label by / ÔHARA, INARI, KANBE / SUZUKI and HIRONAGA / 2007 [p, w, with red band <!--PageBreak-->along right side] / 0000003054 / Sys. Ent / Hokkaido Univ. / Japan [SEHU] [p, w]. Paratypes: 1♂, 1♀, glued on tops of triangular cards, mounted with the same pin as holotype, the male has the blackish abdomen.</p></tp:treatment-sec><tp:treatment-sec sec-type="Voucher specimens"><title>Voucher specimens.</title><p>1♀ (<named-content xmlns:xlink="http://www.w3.org/1999/xlink" content-type="dwc:institutional_code" xlink:type="simple">CAS</named-content>): “FUKIEN, S. China / Shaowu: Tachulan / 1000 m. T. Maa [p, w] // Apr.30.1942 [h, w]”; 1♂, 1♀ (<named-content xmlns:xlink="http://www.w3.org/1999/xlink" content-type="dwc:institutional_code" xlink:type="simple">CAS</named-content>): “FUKIEN, S. China / Shaowu: Tachulan / 1000 m. T. Maa [p, w] // Apr.17,1943 [h, w]”; 1♂ (<named-content xmlns:xlink="http://www.w3.org/1999/xlink" content-type="dwc:institutional_code" xlink:type="simple">BPBM</named-content>): “FUKIEN, S. China / Shaowu: Tachulan [p] / IV.20. [h] 194 [p] 3 [h] T. Maa [p, w] // N52 [h, w] // <named-content xmlns:xlink="http://www.w3.org/1999/xlink" content-type="dwc:institutional_code" xlink:type="simple">ILL</named-content> [p, w]”; 4♂♂ (<named-content xmlns:xlink="http://www.w3.org/1999/xlink" content-type="dwc:institutional_code" xlink:type="simple">BPBM</named-content>), 2♀♀ (<named-content xmlns:xlink="http://www.w3.org/1999/xlink" content-type="dwc:institutional_code" xlink:type="simple">CAS</named-content>): “FUKIEN, S. China / Shaowu: Tachulan / 1000 m. T. Maa [p, w] // Apr.27,1943 [h, w]”; they were determined by Gressitt &amp; Kimoto in 1962. 1♂ (<named-content xmlns:xlink="http://www.w3.org/1999/xlink" content-type="dwc:institutional_code" xlink:type="simple">KMNH</named-content>): “ (Taiwan) / Alishan, [阿里山] 2300m / Chiayi Hsien [p, w] // 9. [h] iv.1965 [p] / Y. Hirashima [p, w] // Japan-U. S. / Co-op. Sci. / Programme [p, y]”; 1♀ (<named-content xmlns:xlink="http://www.w3.org/1999/xlink" content-type="dwc:institutional_code" xlink:type="simple">KMNH</named-content>): “ (Taiwan) / Meifeng [梅峰] / Nantou Hsien [h, w] // 18.V.1965 / B. S. Chang [h, w]”; 1♂ (<named-content xmlns:xlink="http://www.w3.org/1999/xlink" content-type="dwc:institutional_code" xlink:type="simple">CAS</named-content>): “FORMOSA: / Arisan. [阿里山] / VIII-18-1947 / J. L. Gressitt [p, w] // L. Gressitt / Collection [p, w]”; they were determined by Kimoto in 1968. 1♂ (<named-content xmlns:xlink="http://www.w3.org/1999/xlink" content-type="dwc:institutional_code" xlink:type="simple">KMNH</named-content>): “ (Taiwan) / Alishan [阿里山] / Hsien [p, w] // May [p] 25 [h] .1971 [p] / K. Kanmiya [p, w]”; it was determined by Kimoto in 1973. 1♂ (<named-content xmlns:xlink="http://www.w3.org/1999/xlink" content-type="dwc:institutional_code" xlink:type="simple">KMNH</named-content>): “ALISHAN [阿里山] / TAIWAN / 3. V. 1983 / T. ITO [p, y]”, it was determined by Kimoto in 1987. 1♀ (<named-content xmlns:xlink="http://www.w3.org/1999/xlink" content-type="dwc:institutional_code" xlink:type="simple">EUMJ</named-content>): “(TAIWAN) / Sungkang~ / Meifeng (2044~2127) / Nantow Co. / 18.V.1969 / S. Hisamatsu [p, w] // 松崗~梅峰 [h, w]”; it was determined by Kimoto in 1991.</p></tp:treatment-sec><tp:treatment-sec sec-type="Description"><title>Description.</title><p>Color patterns and relative lengths of antennae separated into four forms:</p><p>Form G (formerly identified as <italic><tp:taxon-name><tp:taxon-name-part taxon-name-part-type="genus">Mandarella</tp:taxon-name-part> <tp:taxon-name-part taxon-name-part-type="species">flaviventris</tp:taxon-name-part></tp:taxon-name></italic>): General color (Figs <xref ref-type="fig" rid="F9">52–57</xref>) bluish metallic; antennae black and abdomen yellow. In male, antennae (Fig. <xref ref-type="fig" rid="F11">62</xref>) filiform and extremely slender, 1.4 times as body; ratio of length of antennomeres II to XI 1.2 : 1.0 : 4.5 : 5.0 : 5.0 : 5.4 : 5.2 : 5.2 : 4.5 : 5.0; ratio of length to width from antennomeres II to XI 1.5 : 1.1 : 5.0 : 5.6 : 5.6 : 6.0 : 5.8 : 5.8 : 5.7 : 6.4. In female, antennae shorter, as long as body (Fig. <xref ref-type="fig" rid="F11">63</xref>), antennomeres III relatively longer, ratio of length of antennomeres II to XI 0.9 : 1.0 : 2.6 : 2.8 : 2.6 : 2.7 : 2.4 : 2.4 : 2.1 : 2.4; ratio of length to width from antennomeres II to XI about 1.8 : 2.0 : 5.3 : 5.8 : 5.4 : 5.6 : 5.3 : 5.5 : 5.0 : 5.2.</p><fig id="F9" position="float" orientation="portrait"><label>Figures 52–57.</label><caption><p>
          <italic><tp:taxon-name><tp:taxon-name-part taxon-name-part-type="genus">Mandarella</tp:taxon-name-part> <tp:taxon-name-part taxon-name-part-type="species">flaviventris</tp:taxon-name-part></tp:taxon-name></italic>, form G, all at same cale. <bold>52</bold> Male, dorsal view <bold>53</bold> Same, ventral view <bold>54</bold> Same, lateral view <bold>55</bold> Female dorsal view <bold>56</bold> Same, ventral view <bold>57</bold> Same, lateral view.</p></caption><graphic xmlns:xlink="http://www.w3.org/1999/xlink" xlink:href="zookeys-568-023-g009.jpg" position="float" orientation="portrait" xlink:type="simple" id="oo_79492.jpg"/></fig><fig id="F10" position="float" orientation="portrait"><label>Figures 58–61.</label><caption><p>
          <italic><tp:taxon-name><tp:taxon-name-part taxon-name-part-type="genus">Mandarella</tp:taxon-name-part> <tp:taxon-name-part taxon-name-part-type="species">flaviventris</tp:taxon-name-part></tp:taxon-name></italic>, color variation, all at same scale. <bold>58</bold>. Form H, male, dorsal view <bold>59</bold> Same, ventral view <bold>60</bold> Form I, male, dorsal view <bold>61</bold> Same, ventral view.</p></caption><graphic xmlns:xlink="http://www.w3.org/1999/xlink" xlink:href="zookeys-568-023-g010.jpg" position="float" orientation="portrait" xlink:type="simple" id="oo_79493.jpg"/></fig><fig id="F11" position="float" orientation="portrait"><label>Figures 62–71.</label><caption><p>Diagnostic characters of <italic><tp:taxon-name><tp:taxon-name-part taxon-name-part-type="genus">Mandarella</tp:taxon-name-part> <tp:taxon-name-part taxon-name-part-type="species">flaviventris</tp:taxon-name-part></tp:taxon-name></italic>. <bold>62</bold> Male antenna, form G <bold>63</bold> Female antenna, form G <bold>64</bold> Male antenna, form I <bold>65</bold> Female antenna form I <bold>66</bold> Male antenna, form J <bold>67</bold> Penis, dorsal view <bold>68</bold> Same, lateral view <bold>69</bold> Gonocoxae <bold>70</bold> Ventrite VIII <bold>71</bold> Spermatheca.</p></caption><graphic xmlns:xlink="http://www.w3.org/1999/xlink" xlink:href="zookeys-568-023-g011.jpg" position="float" orientation="portrait" xlink:type="simple" id="oo_79494.jpg"/></fig><p>Form H (formerly identified as <italic><tp:taxon-name><tp:taxon-name-part taxon-name-part-type="genus">Mandarella</tp:taxon-name-part> <tp:taxon-name-part taxon-name-part-type="species">esakii</tp:taxon-name-part></tp:taxon-name></italic>): Similar to form G, but antennae and legs dark brown (Figs <xref ref-type="fig" rid="F10">58–59</xref>).</p><p>Form I (formerly identified as <italic><tp:taxon-name><tp:taxon-name-part taxon-name-part-type="genus">Mandarella</tp:taxon-name-part> <tp:taxon-name-part taxon-name-part-type="species">matsumurai</tp:taxon-name-part></tp:taxon-name></italic>): General color metallic blue but antennae, legs, and abdomen yellowish brown; seven apical antennomeres darkened antennomeres (Figs <xref ref-type="fig" rid="F10">60–61</xref>). In male, antennae (Fig. <xref ref-type="fig" rid="F11">64</xref>) 1.3× longer than body, antennomere II a little longer than III, III to X extremely slender, ratio of length of antennomeres II to XI 0.7: 1.0 : 2.1 : 2.4 : 2.2 : 2.3 : 2.1 : 2.2 : 1.9 : 2.1; ratio of length to width from antennomeres II to XI 1.7 : 2.6 : 5.6 : 6.2 : 5.7 : 6.1 : 5.6 : 5.8 : 5.0 : 5.4. In female, antennae shorter (Fig. <xref ref-type="fig" rid="F11">65</xref>), 0.9 times as long as body, antennomeres III relatively longer, ratio of length of antennomeres II to XI 0.8 : 1.0 : 2.0 : 2.2 : 2.1 : 2.1 : 1.8 : 1.8 : 1.5 : 1.9; ratio of length to width from antennomeres II to XI 2.0 : 2.4 : 4.7 : 5.3 : 5.1 : 4.9 : 4.5 : 4.5 : 3.9 : 4.7.</p><!--PageBreak--><p>Form J (formerly identified as <italic><tp:taxon-name><tp:taxon-name-part taxon-name-part-type="genus">Mandarella</tp:taxon-name-part> <tp:taxon-name-part taxon-name-part-type="species">taiwanensis</tp:taxon-name-part></tp:taxon-name></italic>): Color pattern similar to form I, but abdomen blackish brown. In male, antennae 1.3X longer than body (Fig. <xref ref-type="fig" rid="F11">66</xref>), antennomere II a little longer than III, III to X extremely slender, ratio of length of antennomeres II to XI about 0.8 : 1.0 : 2.8 : 2.8 : 2.7 : 2.7 : 2.8 : 2.7 : 2.5 : 2.7; ratio of length to width from antennomeres II to XI 1.7 : 2.3 : 6.4 : 6.4 : 6.1 : 6.1 : 6.4 : 6.1 : 5.7 : 6.1.</p><p>
            <bold>Male.</bold> Length 3.6–4.6 mm, width 1.6–2.1 mm. Head strongly constricted behind eyes. Pronotum 1.4 times as broad long, quadrate, disc with dense and coarse punctures as on elytra, lacking lateral depressions. Elytra 1.7 times as long as broad, parallel-sided, disc with dense, irregular, coarse punctures. First tarsomeres of front and middle legs swollen. Posterior margin of last abdominal ventrite truncate, with two small incisions. Penis (Figs <xref ref-type="fig" rid="F11">67–68</xref>) extremely slender, about 10.1 times as long as broad; parallel-sided; tectum membranous; almost straight in lateral view, weakly curved near apex, apex narrowly rounded, ventral disc depressed near apex; endophallus with one elongate sclerite, weakly sclerotized, with dense setae above middle, and small teeth at middle; straight in lateral view.</p><!--PageBreak--><p>
            <bold>Female.</bold> Length 3.9–5.4 mm, width 1.9–2.6 mm. Similar to male; but head weakly constricted behind eyes. First tarsomeres of front and middle legs normal and not swollen. Gonocoxae (Fig. <xref ref-type="fig" rid="F11">69</xref>) slender, each gonocoxa apically widened, apex with nine setae; gonocoxae connected at middle, base abruptly and extremely widened. Ventrite VIII (Fig. <xref ref-type="fig" rid="F11">70</xref>) weakly sclerotized; apical margin with several short setae, disc with several long setae scattered; spiculum extremely long. Spermathecal receptaculum (Fig. <xref ref-type="fig" rid="F11">71</xref>) extremely swollen; pump strongly curved; sclerotized spermathecal duct long, deeply projecting into receptaculum.</p><!--PageBreak--></tp:treatment-sec><tp:treatment-sec sec-type="Diagnosis"><title>Diagnosis.</title><p>Although <italic><tp:taxon-name><tp:taxon-name-part taxon-name-part-type="genus">Mandarella</tp:taxon-name-part> <tp:taxon-name-part taxon-name-part-type="species">flaviventris</tp:taxon-name-part></tp:taxon-name></italic> is highly variable in color patterns, it is characterized by the small third antennomere (3<sup>rd</sup> antennomeres ≤1.3 times as long as 2<sup>nd</sup> antennomere). Some black individuals of <italic><tp:taxon-name><tp:taxon-name-part taxon-name-part-type="genus">Mandarella</tp:taxon-name-part> <tp:taxon-name-part taxon-name-part-type="species">uenoi</tp:taxon-name-part></tp:taxon-name></italic> also have small 3<sup>rd</sup> antennomeres, similar to <italic><tp:taxon-name><tp:taxon-name-part taxon-name-part-type="genus">Mandarella</tp:taxon-name-part> <tp:taxon-name-part taxon-name-part-type="species">flaviventris</tp:taxon-name-part></tp:taxon-name></italic> but their abdomens are black (yellow abdomens in <italic><tp:taxon-name><tp:taxon-name-part taxon-name-part-type="genus">Mandarella</tp:taxon-name-part> <tp:taxon-name-part taxon-name-part-type="species">flaviventris</tp:taxon-name-part></tp:taxon-name></italic>).</p></tp:treatment-sec><tp:treatment-sec sec-type="Host plants"><title>Host plants.</title><p>Like <italic><tp:taxon-name><tp:taxon-name-part taxon-name-part-type="genus">Mandarella</tp:taxon-name-part> <tp:taxon-name-part taxon-name-part-type="species">uenoi</tp:taxon-name-part></tp:taxon-name></italic>, adults rested on leaves of various plants and left small feeding scars.</p></tp:treatment-sec><tp:treatment-sec sec-type="Distribution"><title>Distribution.</title><p>China (Fujian, Jiangxi), Taiwan.</p></tp:treatment-sec><tp:treatment-sec sec-type="material"><title>Other material examined.</title><p>Totally 717 specimens were studied (Suppl. material <xref ref-type="supplementary-material" rid="S3">3</xref>: <italic><tp:taxon-name><tp:taxon-name-part taxon-name-part-type="genus">Mandarella</tp:taxon-name-part> <tp:taxon-name-part taxon-name-part-type="species">flaviventris</tp:taxon-name-part></tp:taxon-name></italic>, specimens examined).</p><!--PageBreak--></tp:treatment-sec><tp:treatment-sec><!--Section generated to contain objects referenced in tp:taxon-treatment.--><supplementary-material xmlns:xlink="http://www.w3.org/1999/xlink" id="S3" position="float" orientation="portrait" xlink:type="simple"><label>Supplementary material 3</label><caption><p>
          <italic><tp:taxon-name><tp:taxon-name-part taxon-name-part-type="genus">Mandarella</tp:taxon-name-part> <tp:taxon-name-part taxon-name-part-type="species">flaviventrites</tp:taxon-name-part></tp:taxon-name></italic>, other material examined</p></caption><p>Data type: Occurence</p><p>Explanation note: 707 specimens were examined. The localities, dates, and depositories were recorded.</p><media xlink:href="zookeys-568-023-s003.pdf" mimetype="application" mime-subtype="pdf" position="float" orientation="portrait" xlink:type="simple" id="oo_79497.pdf"/><permissions><license xlink:type="simple"><license-p>This dataset is made available under the Open Database License (http://opendatacommons.org/licenses/odbl/1.0/). The Open Database License (ODbL) is a license agreement intended to allow users to freely share, modify, and use this Dataset while maintaining this same freedom for others, provided that the original source and author(s) are credited.</license-p></license></permissions><attrib specific-use="authors">Chi-Feng Lee, Cheng-Lung Tsai, Alexander Konstantinov, Wen-Bin Yeh</attrib></supplementary-material></tp:treatment-sec><ref-list><ref id="B8"><mixed-citation xmlns:xlink="http://www.w3.org/1999/xlink" xlink:type="simple">
          <person-group><name name-style="western"><surname>Gressitt</surname><given-names>JL</given-names></name><name name-style="western"><surname>Kimoto</surname><given-names>S</given-names></name></person-group> (<year>1963</year>) <article-title>The <tp:taxon-name><tp:taxon-name-part taxon-name-part-type="family">Chrysomelidae</tp:taxon-name-part></tp:taxon-name> (Coleopt.) of China and Korea, Part 2.</article-title> <source>Pacific Insects Monograph</source> <volume>1B</volume>: <fpage>301</fpage>–<lpage>1026</lpage>.</mixed-citation></ref><ref id="B3"><mixed-citation xmlns:xlink="http://www.w3.org/1999/xlink" xlink:type="simple">
          <person-group><name name-style="western"><surname>Chûjô</surname><given-names>M</given-names></name></person-group> (<year>1965</year>) <article-title>Chrysomelid-beetles of Formosa (I).</article-title> <source>Special Bulletin of Lepidopterological Society of Japan</source> <volume>1</volume>: <fpage>88</fpage>–<lpage>104</lpage>.</mixed-citation></ref><ref id="B11"><mixed-citation xmlns:xlink="http://www.w3.org/1999/xlink" xlink:type="simple">
          <person-group><name name-style="western"><surname>Kimoto</surname><given-names>S</given-names></name></person-group> (<year>1969</year>) <article-title>Notes on the <tp:taxon-name><tp:taxon-name-part taxon-name-part-type="family">Chrysomelidae</tp:taxon-name-part></tp:taxon-name> from Taiwan II.</article-title> <source>Esakia</source> <volume>7</volume>: <fpage>1</fpage>–<lpage>68</lpage>.</mixed-citation></ref><ref id="B14"><mixed-citation xmlns:xlink="http://www.w3.org/1999/xlink" xlink:type="simple">
          <person-group><name name-style="western"><surname>Kimoto</surname><given-names>S</given-names></name></person-group> (<year>1987</year>) <article-title>The <tp:taxon-name><tp:taxon-name-part taxon-name-part-type="family">Chrysomelidae</tp:taxon-name-part></tp:taxon-name> (<tp:taxon-name><tp:taxon-name-part taxon-name-part-type="class">Insecta</tp:taxon-name-part></tp:taxon-name>: <tp:taxon-name><tp:taxon-name-part taxon-name-part-type="order">Coleoptera</tp:taxon-name-part></tp:taxon-name>) by the Nagoya University scientific expedition to Taiwan in 1986.</article-title> <source>Kurume University Journal</source> <volume>36</volume>(<issue>2</issue>): <fpage>183</fpage>–<lpage>194</lpage>.</mixed-citation></ref><ref id="B15"><mixed-citation xmlns:xlink="http://www.w3.org/1999/xlink" xlink:type="simple">
          <person-group><name name-style="western"><surname>Kimoto</surname><given-names>S</given-names></name></person-group> (<year>1989</year>) <article-title>The Taiwanese <tp:taxon-name><tp:taxon-name-part taxon-name-part-type="family">Chrysomelidae</tp:taxon-name-part></tp:taxon-name> (<tp:taxon-name><tp:taxon-name-part taxon-name-part-type="class">Insecta</tp:taxon-name-part></tp:taxon-name>: <tp:taxon-name><tp:taxon-name-part taxon-name-part-type="order">Coleoptera</tp:taxon-name-part></tp:taxon-name>) collected by Dr. Kintaro Baba, on the occasion of his entomological survey in 1983 and 1986.</article-title> <source>Kurume University Journal</source> <volume>38</volume>(<issue>2</issue>): <fpage>237</fpage>–<lpage>272</lpage>.</mixed-citation></ref><ref id="B18"><mixed-citation xmlns:xlink="http://www.w3.org/1999/xlink" xlink:type="simple">
          <person-group><name name-style="western"><surname>Kimoto</surname><given-names>S</given-names></name></person-group> (<year>1991c</year>) <article-title>The Taiwanese <tp:taxon-name><tp:taxon-name-part taxon-name-part-type="family">Chrysomelidae</tp:taxon-name-part></tp:taxon-name> (<tp:taxon-name><tp:taxon-name-part taxon-name-part-type="class">Insecta</tp:taxon-name-part></tp:taxon-name>: <tp:taxon-name><tp:taxon-name-part taxon-name-part-type="order">Coleoptera</tp:taxon-name-part></tp:taxon-name>) collected by Dr. Kintaro Baba, on the occasion of his entomological survey in 1987, 1988 and 1989.</article-title> <source>Kurume University Journal</source> <volume>40</volume>(<issue>1</issue>): <fpage>1</fpage>–<lpage>27</lpage>.</mixed-citation></ref><ref id="B26"><mixed-citation xmlns:xlink="http://www.w3.org/1999/xlink" xlink:type="simple">
          <person-group><name name-style="western"><surname>Medvedev</surname><given-names>LN</given-names></name></person-group> (<year>2012</year>) <article-title>To the knowledge of the genera <italic><tp:taxon-name><tp:taxon-name-part taxon-name-part-type="genus">Mandarella</tp:taxon-name-part></tp:taxon-name></italic> Duvivier and <italic><tp:taxon-name><tp:taxon-name-part taxon-name-part-type="genus">Stenoluperus</tp:taxon-name-part></tp:taxon-name></italic> Ogloblin (<tp:taxon-name><tp:taxon-name-part taxon-name-part-type="class">Insecta</tp:taxon-name-part></tp:taxon-name>: <tp:taxon-name><tp:taxon-name-part taxon-name-part-type="family">Chrysomelidae</tp:taxon-name-part></tp:taxon-name>: <tp:taxon-name><tp:taxon-name-part taxon-name-part-type="subfamily">Alticinae</tp:taxon-name-part></tp:taxon-name>) from the Himalayas.</article-title> In: <person-group><name name-style="western"><surname>Hartmann</surname><given-names>M</given-names></name><name name-style="western"><surname>Weipert</surname><given-names>J</given-names></name></person-group> (<role>Eds</role>) <issue-title>Biodiversität und Naturausstattung im Himalaya IV.</issue-title> <source>Verein der Freunde &amp; Förderer des Naturkundemuseums Erfurt e.V., Erfurt</source>, <fpage>423</fpage>–<lpage>427</lpage>.</mixed-citation></ref></ref-list></tp:taxon-treatment>
