# Supplementary material for: Revision of Mandarella Duvivier from Taiwan, with a new species, new synonymies and identities of highly variable species (Insecta, Chrysomelidae, Galerucinae, Alticini)
Source: Zookeys. 2016 Feb 23;(568):23–49. doi: 10.3897/zookeys.568.7125 (PMC4829668; doi:10.3897/zookeys.568.7125)
Supplement: Supplementary material 1 — Collection information, taxon ID, and accession numbers of COI gene for each flea beetle [file zookeys-568-023-s001.xlsx]

## Sheet: 工作表3
Table S1 Collection information, taxon ID, and accession number of COI gene for each flea beetle
Taxon	ID	Accession No.	Collection Locality	GPS	Altitude
	26830	LC091408	Tahanshan, Pingtung County	22°24'27"N 120°45'23"	1200 m
	26980	LC091409	Tahanshan, Pingtung County	22°24'27"N 120°45'23"	1200 m
	26981	LC091410	Tahanshan, Pingtung County	22°24'27"N 120°45'23"	1200 m
Mandarella flaviventris (Chen, 1942)	26982	LC091411	Tahanshan, Pingtung County	22°24'27"N 120°45'23"	1200 m
Form H	26983	LC091412	Tahanshan, Pingtung County	22°24'27"N 120°45'23"	1200 m
	27516	LC091413	Kueiku, Kaohsiung County	23°15'25"N 120°55'49"	2450 m
	27520	LC091414	Kueiku, Kaohsiung County	23°15'25"N 120°55'49"	2450 m
	27521	LC091415	Kueiku, Kaohsiung County	23°15'25"N 120°55'49"	2450 m
	27839	LC091416	Kuanshanyakou, Kaohsiung City	23°15'52"N 120°57'43"	2930 m
Mandarella flaviventris (Chen, 1942)	27307	LC091447	Tzuchung, Chiayi County	23°28'59"N 120°49'37"	2280 m
Form I
Mandarella flaviventris (Chen, 1942)	27227	LC091483	Yushan, Nantou County	23°28'12"N 120°57'26"	3952 m
Form J
	27092	LC091417	Lupi, Hsinchu County	24°39'56"N 121°16'46"	1500 m
	27093	LC091418	Lupi, Hsinchu County	24°39'56"N 121°16'46"	1500 m
	27094	LC091419	Lupi, Hsinchu County	24°39'56"N 121°16'46"	1500 m
	27095	LC091420	Lupi, Hsinchu County	24°39'56"N 121°16'46"	1500 m
	27096	LC091421	Lupi, Hsinchu County	24°39'56"N 121°16'46"	1500 m
	27097	LC091422	Lupi, Hsinchu County	24°39'56"N 121°16'46"	1500 m
	27098	LC091423	Lupi, Hsinchu County	24°39'56"N 121°16'46"	1500 m
	27163	LC091424	Tsuifeng, Nantou County	24°06'22"N 121°11'55"	2374 m
	27164	LC091425	Tsuifeng, Nantou County	24°06'22"N 121°11'55"	2374 m
	27174	LC091426	Meifeng, Nantou County	24°05'23"N 121°10'27"	2100 m
	27312	LC091427	Tzuchung, Chiayi County	23°28'59"N 120°49'37"	2280 m
	27313	LC091428	Tzuchung, Chiayi County	23°28'59"N 120°49'37"	2280 m
	27314	LC091429	Tzuchung, Chiayi County	23°28'59"N 120°49'37"	2280 m
Mandarella flaviventris (Chen, 1942)	27315	LC091430	Tzuchung, Chiayi County	23°28'59"N 120°49'37"	2280 m
Form G	27316	LC091431	Tzuchung, Chiayi County	23°28'59"N 120°49'37"	2280 m
	27317	LC091432	Tzuchung, Chiayi County	23°28'59"N 120°49'37"	2280 m
	27318	LC091433	Tzuchung, Chiayi County	23°28'59"N 120°49'37"	2280 m
	27344	LC091434	Tzuchung, Chiayi County	23°28'59"N 120°49'37"	2280 m
	27346	LC091435	Tzuchung, Chiayi County	23°28'59"N 120°49'37"	2280 m
	27415	LC091436	Tatachia, Nantou County	23°28'34"N 120°54'00"	2610 m
	27510	LC091437	Kueiku, Kaohsiung City	23°15'25"N 120°55'49"	2450 m
	27511	LC091438	Kueiku, Kaohsiung City	23°15'25"N 120°55'49"	2450 m
	27512	LC091439	Kueiku, Kaohsiung City	23°15'25"N 120°55'49"	2450 m
	27513	LC091440	Kueiku, Kaohsiung City	23°15'25"N 120°55'49"	2450 m
	27514	LC091441	Kueiku, Kaohsiung City	23°15'25"N 120°55'49"	2450 m
	27515	LC091442	Kueiku, Kaohsiung City	23°15'25"N 120°55'49"	2450 m
	27517	LC091443	Kueiku, Kaohsiung City	23°15'25"N 120°55'49"	2450 m
	27518	LC091444	Kueiku, Kaohsiung City	23°15'25"N 120°55'49"	2450 m
Mandarella nipponensis (Laboissiere, 1885)	27812	LC091467	Japan: Okayama Pref. Kamisaibara-son, Iwai-Taki
	27813	LC091468	Japan: Okayama Pref. Kamisaibara-son, Iwai-Taki
	27153	LC091497	Tsuifeng, Nantou County	24°06'22"N 121°11'55"	2374 m
	27154	LC091498	Tsuifeng, Nantou County	24°06'22"N 121°11'55"	2374 m
	27155	LC091499	Tsuifeng, Nantou County	24°06'22"N 121°11'55"	2374 m
	27156	LC091500	Tsuifeng, Nantou County	24°06'22"N 121°11'55"	2374 m
	27157	LC091501	Tsuifeng, Nantou County	24°06'22"N 121°11'55"	2374 m
	27158	LC091502	Tsuifeng, Nantou County	24°06'22"N 121°11'55"	2374 m
	27159	LC091503	Tsuifeng, Nantou County	24°06'22"N 121°11'55"	2374 m
	27160	LC091504	Tsuifeng, Nantou County	24°06'22"N 121°11'55"	2374 m
	27161	LC091505	Tsuifeng, Nantou County	24°06'22"N 121°11'55"	2374 m
	27162	LC091506	Tsuifeng, Nantou County	24°06'22"N 121°11'55"	2374 m
	27175	LC091507	Meifeng, Nontou County	24°05'23"N 121°10'27"	2100 m
	27410	LC091508	Tatachia, Nantou County	23°28'34"N 120°54'00"	2610 m
Mandarella tsoui Lee et al., sp. nov.	27411	LC091509	Tatachia, Nantou County	23°28'34"N 120°54'00"	2610 m
	27412	LC091510	Tatachia, Nantou County	23°28'34"N 120°54'00"	2610 m
	27413	LC091511	Tatachia, Nantou County	23°28'34"N 120°54'00"	2610 m
	27414	LC091512	Tatachia, Nantou County	23°28'34"N 120°54'00"	2610 m
	27416	LC091513	Tatachia, Nantou County	23°28'34"N 120°54'00"	2610 m
	27417	LC091514	Tatachia, Nantou County	23°28'34"N 120°54'00"	2610 m
	27418	LC091515	Tatachia, Nantou County	23°28'34"N 120°54'00"	2610 m
	27504	LC091516	Kueiku, Kaohsiung City	23°15'25"N 120°55'49"	2450 m
	27505	LC091517	Kueiku, Kaohsiung City	23°15'25"N 120°55'49"	2450 m
	27506	LC091518	Kueiku, Kaohsiung City	23°15'25"N 120°55'49"	2450 m
	27507	LC091519	Kueiku, Kaohsiung City	23°15'25"N 120°55'49"	2450 m
	27508	LC091520	Kueiku, Kaohsiung City	23°15'25"N 120°55'49"	2450 m
	27509	LC091521	Kueiku, Kaohsiung City	23°15'25"N 120°55'49"	2450 m
Mandarella uenoi (Kimoto, 1969)	27837	LC091445	Kuanshanyakou, Kaohsiung City	23°15'52"N 120°57'43"	2930 m
Form E	27838	LC091446	Kuanshanyakou, Kaohsiung City	23°15'52"N 120°57'43"	2930 m
	26875	LC091448	Tianchi, Kaohsiung County	23°16'48"N 120°55'02"	2280 m
	26876	LC091449	Tianchi, Kaohsiung County	23°16'48"N 120°55'02"	2280 m
	26877	LC091450	Tianchi, Kaohsiung County	23°16'48"N 120°55'02"	2280 m
	26878	LC091451	Tianchi, Kaohsiung County	23°16'48"N 120°55'02"	2280 m
	27173	LC091452	Piliu, Hualien County	24°10'51"N 121°24'11"	2150 m
	27311	LC091453	Tzuchung, Chiayi County	23°28'59"N 120°49'37"	2280 m
	27323	LC091454	Tzuchung, Chiayi County	23°28'59"N 120°49'37"	2280 m
	27324	LC091455	Tzuchung, Chiayi County	23°28'59"N 120°49'37"	2280 m
	27325	LC091456	Tzuchung, Chiayi County	23°28'59"N 120°49'37"	2280 m
	27326	LC091457	Tzuchung, Chiayi County	23°28'59"N 120°49'37"	2280 m
	27327	LC091458	Tzuchung, Chiayi County	23°28'59"N 120°49'37"	2280 m
Mandarella uenoi (Kimoto, 1969)	27328	LC091459	Tzuchung, Chiayi County	23°28'59"N 120°49'37"	2280 m
Form C	27329	LC091460	Tzuchung, Chiayi County	23°28'59"N 120°49'37"	2280 m
	27330	LC091461	Tzuchung, Chiayi County	23°28'59"N 120°49'37"	2280 m
	27331	LC091462	Tzuchung, Chiayi County	23°28'59"N 120°49'37"	2280 m
	27342	LC091463	Tzuchung, Chiayi County	23°28'59"N 120°49'37"	2280 m
	27419	LC091464	Tatachia, Nantou County	23°28'34"N 120°54'00"	2610 m
	27420	LC091465	Tatachia, Nantou County	23°28'34"N 120°54'00"	2610 m
	27421	LC091466	Tatachia, Nantou County	23°28'34"N 120°54'00"	2610 m
	27840	LC091469	Kuanshanyakou, Kaohsiung City	23°15'52"N 120°57'43"	2930 m
	27841	LC091470	Kuanshanyakou, Kaohsiung City	23°15'52"N 120°57'43"	2930 m
	27842	LC091471	Kuanshanyakou, Kaohsiung City	23°15'52"N 120°57'43"	2930 m
	27843	LC091472	Kuanshanyakou, Kaohsiung City	23°15'52"N 120°57'43"	2930 m
	27767	LC091473	Hohuanshan, Nantou County	24°10'53"N 121°16'53"	3422 m
	27768	LC091474	Hohuanshan, Nantou County	24°10'53"N 121°16'53"	3422 m
	27769	LC091475	Hohuanshan, Nantou County	24°10'53"N 121°16'53"	3422 m
Mandarella uenoi (Kimoto, 1969)	27770	LC091476	Hohuanshan, Nantou County	24°10'53"N 121°16'53"	3422 m
Form B	27775	LC091477	Hohuanshan, Nantou County	24°10'53"N 121°16'53"	3422 m
	27776	LC091478	Hohuanshan, Nantou County	24°10'53"N 121°16'53"	3422 m
	27777	LC091479	Hohuanshan, Nantou County	24°10'53"N 121°16'53"	3422 m
	27172	LC091480	Pilu, Taichung City	24°13'26"N 121°20'33"	2584 m
Mandarella uenoi (Kimoto, 1969)	27397	LC091481	Pilu, Taichung City	24°13'26"N 121°20'33"	2584 m
Form F	27519	LC091482	Kueiku, Kaohsiung County	23°15'25"N 120°55'49"	2450 m
	27332	LC091484	Tzuchung, Chiayi County	23°28'59"N 120°49'37"	2280 m
	27333	LC091485	Tzuchung, Chiayi County	23°28'59"N 120°49'37"	2280 m
	27334	LC091486	Tzuchung, Chiayi County	23°28'59"N 120°49'37"	2280 m
	27343	LC091487	Tzuchung, Chiayi County	23°28'59"N 120°49'37"	2280 m
	27347	LC091488	Tzuchung, Chiayi County	23°28'59"N 120°49'37"	2280 m
Mandarella uenoi (Kimoto, 1969)	27348	LC091489	Tzuchung, Chiayi County	23°28'59"N 120°49'37"	2280 m
Form D	27349	LC091490	Tzuchung, Chiayi County	23°28'59"N 120°49'37"	2280 m
	27394	LC091491	Kuanyuan, Hualien County	24°10'57"N 121°20'34"	2374 m
	27422	LC091492	Tatachia, Nantou County	23°28'34"N 120°54'00"	2610 m
	27423	LC091493	Tatachia, Nantou County	23°28'34"N 120°54'00"	2610 m
	27424	LC091494	Tatachia, Nantou County	23°28'34"N 120°54'00"	2610 m
	27425	LC091495	Tatachia, Nantou County	23°28'34"N 120°54'00"	2610 m
	27426	LC091496	Tatachia, Nantou County	23°28'34"N 120°54'00"	2610 m
	241-1	LC091522	Hsuehshan, Taichung City	24°22'59"N 121°13'48"	3886 m
	241-2	LC091523	Hsuehshan, Taichung City	24°22'59"N 121°13'48"	3886 m
	241-3	LC091524	Hsuehshan, Taichung City	24°22'59"N 121°13'48"	3886 m
	26874	LC091525	Tianchi, Kaohsiung City	23°16'48"N 120°55'02"	2280 m
Mandarella uenoi (Kimoto, 1969)	27228	LC091526	Yushan, Nantou County	23°28'12"N 120°57'26"	3952 m
Form A	27766	LC091527	Hohuanshan, Nantou County	24°10'53"N 121°16'53"	3422 m
	27778	LC091528	Hohuanshan, Nantou County	24°10'53"N 121°16'53"	3422 m
	27779	LC091529	Hohuanshan, Nantou County	24°10'53"N 121°16'53"	3422 m
	27844	LC091530	Kuanshanyakou, Kaohsiung City	23°15'52"N 120°57'43"	2930 m
Dercetina itoi Kimoto, 1969	27166	LC091400	Tsuifeng, Nantou County	24°06'22"N 121°11'55"	2374 m
	27167	LC091401	Tsuifeng, Nantou County	24°06'22"N 121°11'55"	2374 m
	27168	LC091402	Tsuifeng, Nantou County	24°06'22"N 121°11'55"	2374 m
	27169	LC091403	Tsuifeng, Nantou County	24°06'22"N 121°11'55"	2374 m
	27177	LC091404	Meifeng, Nontou County	24°05'23"N 121°10'27"	2100 m
Dercetina shirozui Kimoto, 1969	27170	LC091405	Tsuifeng, Nantou County	24°06'22"N 121°11'55"	2374 m
	27171	LC091406	Tsuifeng, Nantou County	24°06'22"N 121°11'55"	2374 m
	27176	LC091407	Meifeng, Nontou County	24°05'23"N 121°10'27"	2100 m
